# Supplementary material for: Molecular mechanisms underpinning quantitative resistance to Phytophthora sojae in Glycine max using a systems genomics approach
Source: Front Plant Sci. 2023 Nov 7;14:1277585. doi: 10.3389/fpls.2023.1277585 (PMC10662313; doi:10.3389/fpls.2023.1277585)
Supplement: Methods M1 — Constructing 20 networks to use as reference networks for input into module consensus analysis R script. [file DataSheet_1.zip]

Archive with 3 entries (3 files):
- Methods_M1.R
- Methods_M2.R
- Methods_M3.R
