# Supplementary material for: Molecular mechanisms underpinning quantitative resistance to Phytophthora sojae in Glycine max using a systems genomics approach
Source: Front Plant Sci. 2023 Nov 7;14:1277585. doi: 10.3389/fpls.2023.1277585 (PMC10662313; doi:10.3389/fpls.2023.1277585)
Supplement: Methods M1 — Constructing 20 networks to use as reference networks for input into module consensus analysis R script. [file DataSheet_1.zip › Methods_M1.R]

###Methods M.1 Constructing 20 networks to use as reference networks for input into module consensus analysis.###
### Load Libraries ###
library('dplyr')
library('edgeR')
library('WGCNA')
library('cluster')
library("flashClust")
library("data.table")

### WGCNA Options ###
options(stringsAsFactors = FALSE)
allowWGCNAThreads()

### Input Raw Counts from FeatureCounts Subread for inoculated samples ###
WGCNA_NC_data_inoc<-read.csv(url("https://osu.box.com/shared/static/e1ub70or1kzbzct56pblm2lz7mnzuazg.csv"), header = T, row.names = 1)

### Assign i to inoculated samples ###
colnames(WGCNA_NC_data_inoc)<-paste("i", colnames(WGCNA_NC_data_inoc), sep="")

### Importing external information ###
urlBlup<-"https://osu.box.com/shared/static/wccfgknahatdq1c005gmnpvor4w02dta.csv"
urlNorm<-"https://osu.box.com/shared/static/392pk6dl3m4m75pardd4wkjvpwi24ffd.csv"
lesionValue<-"https://osu.box.com/shared/static/yb0qluwmjpqogzfsgauvdp05ojh4tenf.csv"

### Importing External Information (Normalized P. sojae counts) ###
normValues<-read.csv(url(urlNorm, "r"), header=T)
normValues=mutate(normValues, IND=gsub("[(]", "",normValues$individuals))
normValues=mutate(normValues, IND2=gsub("[)]", ".",normValues$IND))
normValues.df<-select(normValues, -individuals, -IND)
colnames(normValues.df)<-tolower(colnames(normValues.df))
normValues.df=mutate(normValues.df, ind=tolower(ind2))
normValues.df=select(normValues.df, -ind2)

### Importing External Information (BLUPs) ###
blupValues<-read.csv(url(urlBlup, "r"))
blupValues=mutate(blupValues, IND=gsub("[(]", "",blupValues$INDIVIDUALS))
blupValues=mutate(blupValues, IND2=gsub("[)]", ".",blupValues$IND))
blupValues=mutate(blupValues, IND3=sub("([R|S])0","\\1", IND2))
blupValues.df<-select(blupValues, X.Intercept., IND3)
colnames(blupValues.df)<-tolower(c("intercept", "IND3"))
blupValues.df=mutate(blupValues.df, ind=tolower(ind3))
blupValues.df=select(blupValues.df, -ind3)

### Importing External Information (Lesion Length Values) ###
lesionValue.df<-read.csv(url(lesionValue, "r"))
lesionValue.df=mutate(lesionValue.df, IND=gsub("[(]", "",lesionValue.df$Individuals))
lesionValue.df=mutate(lesionValue.df, IND2=gsub("[)]", ".",lesionValue.df$IND))
lesionValue.df<-select(lesionValue.df,Lesion.Length, IND2)
lesionValue.df=mutate(lesionValue.df, ind=tolower(IND2)) %>%select(-IND2)

### Combine external traits into data frame ###
traits.df.tmp<-merge(blupValues.df, normValues.df)
traits.df<-merge(traits.df.tmp, lesionValue.df)
rownames(traits.df) <- traits.df$ind
traits.df$ind <- NULL

### Repeat Network Analysis 20 times ###
for (i in seq_len(20)){
  print(paste(".....Starting Round.... ", i))
  if (dir.exists("Ref")){
    unlink("Ref")
  }else {
    dir.create("Ref")
  }
  pdf(paste0("Ref/Network-Analysis", i, ".pdf"),height=8,width=8)

### Normalizing raw counts using EdgeR ###
  print(paste(".....EdgeR.... ", i))
  counts<-WGCNA_NC_data_inoc
  group<-c("R", "S",rep("R", 45), rep("S", 48))
  cds<-DGEList(counts, group=group)
  
### Filtering cpm >1 across 50 samples ###
  keep <- rowSums(cpm(cds)>1) >= 50
  cds <- cds[keep, , keep.lib.sizes=FALSE]
  cds <- calcNormFactors( cds)
  plotMDS.DGEList( cds , main = "MDS Plot for Count Data",labels = colnames( cds$counts ) )
  logcpm<-cpm(cds, prior.count = 0.25, log=T)

 
### Calculating total normalized filtered count per Individual resistance and susceptible separately ###
  colsums_inoc<-as.data.frame(colSums(logcpm))
  colsums_inoc$Sample<-rownames(colsums_inoc)
  colnames(colsums_inoc)<-c("Sum", "Sample")
  inoc_R_rownames<-grep("^iR", colsums_inoc$Sample )
  inoc_S_rownames<-grep("^iS", colsums_inoc$Sample)
  inoc_Resistance<-colsums_inoc[inoc_R_rownames,]
  inoc_Susceptible<-colsums_inoc[inoc_S_rownames,]
  
### Calculate minimum standard deviation of 30 random samples of resistant individuals and susceptible separately ###
  set.seed(1001*i)

#### Calculate minimum standard deviation cutoff ###
  sd_minimizer<-function(data, cutoff=1, rep=2000){
    sample_holder<-data.frame(Rep=as.numeric(), sd=as.numeric())
    for (i in seq_len(rep)) {
      r_sample_no<-sample(nrow(data), 30)
      pick_30_sample<-data[r_sample_no,]
      sds<-sd(pick_30_sample[,-2], na.rm = T)
      if (is.na(sds)){
        next
      } else{
        sample_holder<-rbind(sample_holder, data.frame(i, sds))}}
    sample_holder}

##### Select 30 individuals with standard deviation equal to or lower to the standard deviation cutoff ####
  lowest_sd_sample_picker<-function(data, cutoff=1, rep=2000){
    for (i in seq_len(rep)) {
      r_sample_no<-sample(nrow(data), 30)
      pick_30_sample<-data[r_sample_no,]
      sds<-sd(pick_30_sample[,-2], na.rm = T)
      if (is.na(sds)){
        next
      } else if (sds<=cutoff){
        386
        Methods D.1 Continued
        sample_holder<-pick_30_sample
        return(sample_holder)
        print("Done")}}}

### Calling standard minimizer to get least standard deviation for 10,000 repititions for susceptible and resistant individuals separately ###
  inoc_Sus_outlier_rmd<-sd_minimizer(inoc_Susceptible,20000, 10000)
  inoc_lowest_Sus_sd<-range(inoc_Sus_outlier_rmd$sds)[1]
  inoc_Res_outlier_rmd<-sd_minimizer(inoc_Resistance,20000, 10000)
  inoc_lowest_Res_sd<-range(inoc_Res_outlier_rmd$sds)[1]
  
### Calling individuals less than the standrad deviation cutoff for suceptible and resistant separatly ###
  inoc_lowest_sd_Sus<-lowest_sd_sample_picker(inoc_Susceptible,inoc_lowest_Sus_sd, 100000)
  while (is.null(inoc_lowest_sd_Sus)){
    inoc_lowest_sd_Sus<-lowest_sd_sample_picker(inoc_Susceptible,inoc_lowest_Sus_sd, 100000)}
  inoc_lowest_sd_Res<-lowest_sd_sample_picker(inoc_Resistance,inoc_lowest_Res_sd, 1000000)
  while (is.null(inoc_lowest_sd_Res)){
    inoc_lowest_sd_Res<-lowest_sd_sample_picker(inoc_Resistance,inoc_lowest_Res_sd, 1000000)}
  WGCNA_NC_data_inoc_R<-WGCNA_NC_data_inoc[,inoc_lowest_sd_Res$Sample]
  WGCNA_NC_data_inoc_S<-WGCNA_NC_data_inoc[,inoc_lowest_sd_Sus$Sample]

### Normalizing raw counts of selected 60 Individuals (susceptible and resistant individuals separately) using EdgeR ###
  fun_logcpm<-function(counts, grp, name){
    as.data.frame(colSums((counts)))
    group<-grp
    cds<-DGEList(counts, group=group)

### Filtering normalized counts by cpm > 1 across 25 samples ###
keep <- rowSums(cpm(cds)>1) >= 25
cds <- cds[keep, , keep.lib.sizes=FALSE]
dim(cds)
cds <- calcNormFactors( cds)
cds$samples
plotMDS.DGEList( cds , main = "MDS Plot for Count Data",labels = colnames( cds$counts ) )
logcpm<-cpm(cds, prior.count = .25, log=T)
return(logcpm)}

### Creating data structure of Normalized filtered counts of 60 selected Individuals (susceptible and resistant individuals separately) ###
counts_S<-WGCNA_NC_data_inoc_S
grp_S<-rep("S", 30)
counts_R<-WGCNA_NC_data_inoc_R
grp_R<-rep("R", 30)
logcpm_S<-fun_logcpm(counts_S,grp_S, "SUS")
logcpm_R<-fun_logcpm(counts_R,grp_R, "RES")
logcpm.df.S<-as.data.frame(logcpm_S)


### Removed Individual 280, due to no genotype data ###
if ( "iS280" %in% names(logcpm.df.S)){
logcpm.df.S=select(logcpm.df.S, -iS280)}
logcpm.df.R<-as.data.frame(logcpm_R)

### Renaming headers ###
clean_headers<-function(logcpm.df){
colnames(logcpm.df)<-gsub("iX.", "", colnames(logcpm.df))
colnames(logcpm.df)<-tolower(colnames(logcpm.df))
colnames(logcpm.df)<-gsub("i", "",colnames(logcpm.df))
colnames(logcpm.df)
return(logcpm.df)}
logcpm.df.S<-clean_headers(logcpm.df.S)
logcpm.df.R<-clean_headers(logcpm.df.R)
  
### Counts number of rows in Resistnace samples ###
dim_r_R=dim(logcpm.df.R)[1]
  
### Counts number of columns in Resistnace samples ###
dim_c_R=dim(logcpm.df.R)[2]

### Counts number of rows in Susceptible samples ###
dim_r_S=dim(logcpm.df.S)[1]
  
### Counts number of columns in Susceptible samples ###
dim_c_S=dim(logcpm.df.S)[2]
 
### Merging Resistant and susceptible data structures ###
interS<-intersect(rownames(logcpm.df.S), rownames(logcpm.df.R))
logcpm.df.S.fltrd<-logcpm.df.S[interS,]
logcpm.df.R.fltrd<-logcpm.df.R[interS,]
logcpm.df.combined<-cbind(logcpm.df.S.fltrd, logcpm.df.R.fltrd)
  
### Selecting external traits to selected 60 Individuals ####
filter_trait_data<-function(logcpm.df){
    filter_traits<-traits.df[colnames(logcpm.df),]
    datTraits<-filter_traits
    datExpr<-as.data.frame(t(logcpm.df))
    datTraits<-datTraits[rownames(datExpr),]
    return(list(datTraits, datExpr))
  }
datTraits<-filter_trait_data(logcpm.df.combined)[[1]]
datExpr<-filter_trait_data(logcpm.df.combined)[[2]]
  
### Return TRUE if datasets align correctly ###
table(rownames(datTraits)==rownames(datExpr))
  
### WGCNA Network Analysis ###
### Cluster samples by expression ###
clusret_sample_expr<-function(datExpr, datTraits, thresholdZ.k, name){
par(mar= c(6, 8.5, 3, 3))
  
### Calculates the whole network connectivity ###
A = adjacency(t(datExpr),type="signed")
    
#### Standardized connectivity ###
k = as.numeric(apply(A,2,sum))-1
Z.k = scale(k)
outlierColor = ifelse(Z.k<thresholdZ.k,"red","black")
sampleTree = flashClust(as.dist(1-A), method = "average")
    
### Convert traits to a color representation where red indicates high values ###
traitColors = data.frame(numbers2colors(datTraits,signed=FALSE))
dimnames(traitColors)[[2]] = paste(names(datTraits))
datColors = data.frame(outlier = outlierColor,traitColors)
plotDendroAndColors(sampleTree,groupLabels=names(datColors),
colors=datColors,main="Sample Dendrogram and Trait Heatmap")
remove.samples = Z.k<thresholdZ.k | is.na(Z.k)
datExpr= datExpr[!remove.samples,]
datTraits = datTraits[!remove.samples,]
return(list(datTraits, datExpr))
}
  
### Default -2.5 ###
thresholdZ.k = -2.5
datTraits.F<-clusret_sample_expr(datExpr, datTraits, thresholdZ.k, "SUS_RES")[[1]]
datExpr.F<-clusret_sample_expr(datExpr, datTraits, thresholdZ.k, "SUS_RES")[[2]]
  
### Step-by-step network construction and module detection ###
### Calculate Soft-thresholding power ###
NETWORKTYPE<-"signed hybrid"
RSQUARED_CUTOFF<-0.9
step_by_step_network_c<-function(datExpr, NETWORKTYPE, RSQUARED_CUTOFF){
    
### Choose a set of soft-thresholding powers ###
powers = c(c(1:10), seq(from = 1, to=60, by=2))
    
### Call the network topology analysis function ###
sft=pickSoftThreshold(datExpr,powerVector=powers, networkType=NETWORKTYPE, corFnc= "bicor",corOptions=list(use = 'p',maxPOutliers=0.1))

### Plot the results ###
par(mfrow = c(1,2));
cex1 = 0.8;
    
### Scale-free topology fit index as a function of the soft-thresholding power ###
plot(sft$fitIndices[,1], -sign(sft$fitIndices[,3])*sft$fitIndices[,2],xlab="Soft Threshold (power)",ylab="Scale Free Topology Model Fit,signed R^2",type="n",main = paste("Scale independence"));
text(sft$fitIndices[,1], -sign(sft$fitIndices[,3])*sft$fitIndices[,2],labels=powers,cex=cex1,col="red");
    
### Corresponds to using an R^2 cut-off of h ###
abline(h=RSQUARED_CUTOFF,col="red")
    
### Mean connectivity as a function of the soft-thresholding power ###
plot(sft$fitIndices[,1], sft$fitIndices[,5],
         xlab="Soft Threshold (power)",ylab="Mean Connectivity", type="n",
         main = paste("Mean connectivity"))
    text(sft$fitIndices[,1], sft$fitIndices[,5], labels=powers, cex=cex1,col="red")
    return(sft)
  }
sft<-step_by_step_network_c(datExpr.F, NETWORKTYPE, RSQUARED_CUTOFF)
  
### Set the Soft Power, Lowest index ###
softPower = sft$powerEstimate;
  if(is.na(softPower)){
    softPower=14
  }
  
### Save Data image and history ###
save.image(file="SoftPower.RData")
savehistory(file="SoftPower.Rhistory")
  
#3. Co-expression similarity and adjacency
#Following steps will take a place here
#Topology overlap Matrix
#Clustering using TOM
network_analysis<-function(datExpr, datTraits, softPower, NETWORKTYPE, MIN_MODULE_SIZE, DEEP_SPLIT, MEDISSTHRES, name){

#Calculate adjacencies
adjacencyP = adjacency(datExpr, power = softPower, type=NETWORKTYPE);
    
#Topological Overlap Matrix (TOM)
TOM = TOMsimilarity(adjacencyP, TOMType="signed", verbose=1);
dissTOM = 1-TOM
    
#Clustering using TOM
# Call the hierarchical clustering function
geneTree = flashClust(as.dist(dissTOM), method = "average");
    
  
# Plot the resulting clustering tree (dendrogram)
#sizeGrWindow(12,9)
plot(geneTree, xlab="", sub="", main = "Gene clustering on TOM-based dissimilarity",labels = FALSE, hang = 0.04);
    
# We like large modules, so we set the minimum module size relatively high:
#MIN_MODULE_SIZE=30
#DEEP_SPLIT=0 #0-3 0- Smaller number of larger modules 3 Larger number smaller modules
# Module identification using dynamic tree cut:
dynamicMods = cutreeDynamic(dendro = geneTree, distM = dissTOM,
                                deepSplit = DEEP_SPLIT, pamRespectsDendro = FALSE,
                                minClusterSize = MIN_MODULE_SIZE);
# Convert numeric lables into colors
dynamicColors = labels2colors(dynamicMods)
    
# Plot the dendrogram and colors underneath
#sizeGrWindow(8,6)
plotDendroAndColors(geneTree, dynamicColors, "Dynamic Tree Cut",
                        dendroLabels = FALSE, hang = 0.03,
                        addGuide = TRUE, guideHang = 0.05,
                        main = "Gene dendrogram and module colors")
#Merging of modules whose expression profiles are very similar
# Calculate eigengenes
MEList = moduleEigengenes(datExpr, colors = dynamicColors)
MEs = MEList$eigengenes
    
# Calculate dissimilarity of module eigengenes
#MEDiss = 1-cor(MEs);
MEDiss = 1-cor(MEs);
    
# Cluster module eigengenes
METree = flashClust(as.dist(MEDiss), method = "average");
    
# Plot the result
#sizeGrWindow(7, 6)
plot(METree, main = "Clustering of module eigengenes",xlab = "", sub = "")
    
# Plot the cut line into the dendrogram
abline(h=MEDISSTHRES, col = "red")
   
# Call an automatic merging function
merge = mergeCloseModules(datExpr, dynamicColors, cutHeight = MEDISSTHRES, verbose = 3)
    
# The merged module colors
mergedColors = merge$colors;
    
# Eigengenes of the new merged modules:
mergedMEs = merge$newMEs;
plotDendroAndColors(geneTree, cbind(dynamicColors, mergedColors),
                        c("Dynamic Tree Cut", "Merged dynamic"),
                        dendroLabels = FALSE, hang = 0.03,
                        addGuide = TRUE, guideHang = 0.05)
# Rename to moduleColors
moduleColors = mergedColors
    
# Construct numerical labels corresponding to the colors
colorOrder = c("grey", standardColors(50));
moduleLabels = match(moduleColors, colorOrder)-1;
MEs = mergedMEs;
    
# Correlate traits
#Define number of genes and samples
nGenes = ncol(datExpr)
nSamples = nrow(datExpr)
    
#Recalculate MEs with color labels
MEs0 = moduleEigengenes(datExpr, moduleColors)$eigengenes
MEs = orderMEs(MEs0)
moduleTraitCor = cor(MEs, datTraits, use= "p")
moduleTraitPvalue = corPvalueStudent(moduleTraitCor, nSamples)
    
#Print correlation heatmap between modules and traits
textMatrix= paste(signif(moduleTraitCor, 2), "\n(",
                      signif(moduleTraitPvalue, 1), ")", sep= "")
dim(textMatrix)= dim(moduleTraitCor)
par(mar= c(6, 8.5, 3, 3))
    
#display the corelation values with a heatmap plot
labeledHeatmap(Matrix= moduleTraitCor,
                   xLabels= names(datTraits),
                   yLabels= names(MEs),
                   ySymbols= names(MEs),
                   colorLabels= FALSE,
                   colors= blueWhiteRed(50),
                   textMatrix= textMatrix,
                   setStdMargins= FALSE,
                   cex.text= 0.5,
                   zlim= c(-1,1),
                   main= paste("Module-trait relationships"))
   
# 3.b Gene relationship to trait and important modules: Gene Significance and Module Membership
# We quantify associations of individual genes with our trait of interest (Lesion length) by defining Gene Significance GS as (the absolute value of)
# the correlation between the gene and the trait. For each module,
# we also define a quantitative measure of module membership MM as the correlation of the module eigengene and the gene expression profile.
# This allows us to quantify the similarity of all genes on the array to every module.
# Define variable lesion length containing the lesion length column of datTrait
lesion_length = as.data.frame(datTraits$Lesion.Length);
names(lesion_length) = "lesion"

# names (colors) of the modules
modNames = substring(names(MEs), 3)
geneModuleMembership = as.data.frame(cor(datExpr, MEs, use = "p"));
MMPvalue = as.data.frame(corPvalueStudent(as.matrix(geneModuleMembership), nSamples));
names(geneModuleMembership) = paste("MM", modNames, sep="");
names(MMPvalue) = paste("p.MM", modNames, sep="");
geneTraitSignificance = as.data.frame(cor(datExpr, lesion_length, use = "p"));
GSPvalue = as.data.frame(corPvalueStudent(as.matrix(geneTraitSignificance), nSamples));
names(geneTraitSignificance) = paste("GS.", names(lesion_length), sep="");
names(GSPvalue) = paste("p.GS.", names(lesion_length), sep="");
    
#Read the annotation file
annotation<-fread("Gmax_275_Wm82.a2.v1.annotation_merged.txt", header = T)
probes = names(datExpr)
probes2annot = match(probes, annotation$locusName)
print(length(probes))
geneInfo0 = data.frame(Probe = probes,
                           pacid = annotation$pacId[probes2annot],
                           peptideName = annotation$peptideName[probes2annot],
                           pfam = annotation$Pfam[probes2annot],
                           panther = annotation$Panther[probes2annot],
                           kog = annotation$KOG[probes2annot],
                           kegg_ec = annotation$`KEGG/ec`[probes2annot],
                           394
                           Methods D.1 Continued
                           go = annotation$GO[probes2annot],
                           v2 = annotation$V2[probes2annot],
                           v3 = annotation$V3[probes2annot],
                           moduleColor = moduleColors,
                           geneTraitSignificance,
                           GSPvalue);

# Order modules by their significance for Lesion length value ###
modOrder = order(-abs(cor(MEs, lesion_length, use = "p")));

# Add module membership information in the chosen order
for (mod in 1:ncol(geneModuleMembership))
    {
      oldNames = names(geneInfo0)
      geneInfo0 = data.frame(geneInfo0, geneModuleMembership[, modOrder[mod]],
                             MMPvalue[, modOrder[mod]]);
      names(geneInfo0) = c(oldNames, paste("MM.", modNames[modOrder[mod]], sep=""),
                           paste("p.MM.", modNames[modOrder[mod]], sep=""))
    }
    
# Order the genes in the geneInfo variable first by module color, then by geneTraitSignificance
geneOrder = order(geneInfo0$moduleColor, -abs(geneInfo0$GS.lesion));
geneInfo = geneInfo0[geneOrder, ]
write.csv(geneInfo, file = paste0("Ref/geneInfo",i,".csv"))
eign_lesion<-cbind(MEs, datTraits)
write.csv(eign_lesion, file = paste0("Ref/eign_lesion",i,".csv"))
  }
  MEDISSTHRES_R = 0.1
  MEDISSTHRES_S = 0.1
  MIN_MODULE_SIZE=30

#0-3 0- Smaller number of larger modules 3 Larger number smaller modules
DEEP_SPLIT=0
network_analysis(datExpr.F, datTraits.F, softPower, NETWORKTYPE, MIN_MODULE_SIZE, DEEP_SPLIT, MEDISSTHRES_R, "SUS_RES")
dev.off();
  print(paste("Finish Round", i))
