# Supplementary material for: Molecular mechanisms underpinning quantitative resistance to Phytophthora sojae in Glycine max using a systems genomics approach
Source: Front Plant Sci. 2023 Nov 7;14:1277585. doi: 10.3389/fpls.2023.1277585 (PMC10662313; doi:10.3389/fpls.2023.1277585)
Supplement: Methods M1 — Constructing 20 networks to use as reference networks for input into module consensus analysis R script. [file DataSheet_1.zip › Methods_M2.R]

##Methods M.2 R Script for creating consensus network from two selected reference modules##
library('dplyr') 
library('edgeR') 
library('WGCNA') 
library('cluster') 
require("flashClust") 
library(data.table) 

### WGCNA Options ### 
options(stringsAsFactors = FALSE) 
allowWGCNAThreads() 

### Input Raw Counts from FeatureCounts Subread for inoculated samples ### 
WGCNA_NC_data_inoc<-read.csv(url("https://osu.box.com/shared/static/e1ub70or1kzbzct56pblm2lz7mnzuazg.csv"), header = T, row.names = 1) 

### Assign "i" to inoculated samples ### 
colnames(WGCNA_NC_data_inoc)<-paste("i", colnames(WGCNA_NC_data_inoc), sep="") 

### Importing external information ### 
urlBlup<-"https://osu.box.com/shared/static/wccfgknahatdq1c005gmnpvor4w02dta.csv" 
urlNorm<-"https://osu.box.com/shared/static/392pk6dl3m4m75pardd4wkjvpwi24ffd.csv" 
lesionValue<-"https://osu.box.com/shared/static/yb0qluwmjpqogzfsgauvdp05ojh4tenf.csv" 
if(!file.exists("lesion.csv")){ 
  download.file(lesionValue, "lesion.csv", method = "wget") 
} 

### Importing External Information (Normalized P. sojae counts) ### 
sample_boostraping<-function(i, urlBlup, urlNorm, WGCNA_NC_data_inoc){ 
normValues<-read.csv(url(urlNorm, "r"), header=T) 
normValues=mutate(normValues, IND=gsub("[(]", "",normValues$individuals)) 
normValues=mutate(normValues, IND2=gsub("[)]", ".",normValues$IND)) 
normValues.df<-select(normValues, -individuals, -IND) 
colnames(normValues.df)<-tolower(colnames(normValues.df)) 
normValues.df=mutate(normValues.df, ind=tolower(ind2)) 
normValues.df=select(normValues.df, -ind2) 
normValues.df
  
### Importing External Information (BLUPs) ### 
blupValues<-read.csv(url(urlBlup, "r")) 
blupValues=mutate(blupValues, IND=gsub("[(]", "",blupValues$INDIVIDUALS)) 
blupValues=mutate(blupValues, IND2=gsub("[)]", ".",blupValues$IND)) 
blupValues=mutate(blupValues, IND3=sub("([R|S])0","\\1", IND2)) 
blupValues.df<-select(blupValues, X.Intercept., IND3) 
colnames(blupValues.df)<-tolower(c("intercept", "IND3")) 
blupValues.df=mutate(blupValues.df, ind=tolower(ind3)) 
blupValues.df=select(blupValues.df, -ind3) 
blupValues.df 
  
### Importing External Information (Lesion Length Values) ### 
lesionValue.df<-read.csv("lesion.csv") 
lesionValue.df=mutate(lesionValue.df, IND=gsub("[(]", "",lesionValue.df$Individuals)) 
lesionValue.df=mutate(lesionValue.df, IND2=gsub("[)]", ".",lesionValue.df$IND)) 
lesionValue.df<-select(lesionValue.df,Lesion.Length, IND2) 
lesionValue.df=mutate(lesionValue.df, ind=tolower(IND2)) %>%select(-IND2) 
  
### Combine external traits into data frame ### 
traits.df.tmp<-merge(blupValues.df, normValues.df) 
traits.df<-merge(traits.df.tmp, lesionValue.df) 
rownames(traits.df) <- traits.df$ind 
traits.df$ind <- NULL 
  
### Network Analysis ### 
print(paste(".....Starting Round.... ", i)) 
  
### Normalizing raw counts using EdgeR ### 
print(paste(".....EdgeR.... ", i)) 
counts<-WGCNA_NC_data_inoc 
length(colnames(counts)) 
print(as.data.frame(colSums((counts)))) 
group<-c("R", "S",rep("R", 47), rep("S", 46)) 
print(head(counts)) 
cds<-DGEList(counts, group=group) 
cds$samples 
  
### Filtering cpm >1 across 50 samples ### 
keep <- rowSums(cpm(cds)>1) >= 50 
cds <- cds[keep, , keep.lib.sizes=FALSE]
cds <- calcNormFactors( cds) 
cds$samples 
plotMDS.DGEList( cds , main = "MDS Plot for Count Data",labels = colnames( cds$counts ) ) 
logcpm<-cpm(cds, prior.count = 0.25, log=T) 
logcpm 
  
### Calculating total normalized filtered count per Indivdual resistance and suceptible separatly ### 
colsums_inoc<-as.data.frame(colSums(logcpm)) 
colsums_inoc$Sample<-rownames(colsums_inoc) 
colnames(colsums_inoc)<-c("Sum", "Sample") 
inoc_R_rownames<-grep("^iR", colsums_inoc$Sample ) 
inoc_S_rownames<-grep("^iS", colsums_inoc$Sample) 
inoc_Resistance<-colsums_inoc[inoc_R_rownames,] 
inoc_Susceptible<-colsums_inoc[inoc_S_rownames,] 
  
#### Picking same Indivduals from i=10, 6, 3, or 9 ### 
if(i == 10) { 
    set.seed(1001*10) } 
else if (i == 6){ 
    set.seed(1001*6) 
}else if (i == 3){ 
    set.seed(1001*3) 
}else if (i == 9){ 
  set.seed(1001*9) 
  } 
  
### Calculate minimum standard deviation of 30 random samples of resistant individuals and susceptible separately ### 
sd_minimizer<-function(data, cutoff=1, rep=2000){ 
sample_holder<-data.frame(Rep=as.numeric(), sd=as.numeric()) 
    for (i in seq_len(rep)) { 
      r_sample_no<-sample(nrow(data), 30) 
      pick_15_sample<-data[r_sample_no,] 
      sds<-sd(pick_15_sample[,-2], na.rm = T) 
      if (is.na(sds)){ 
        next } 
      else{ sample_holder<-rbind(sample_holder, data.frame(i, sds)) }} 
    sample_holder } 
lowest_sd_sample_picker<-function(data, cutoff=1, rep=2000){ 
    for (i in seq_len(rep)) { 
      r_sample_no<-sample(nrow(data), 30) 
      pick_15_sample<-data[r_sample_no,] 
      sds<-sd(pick_15_sample[,-2], na.rm = T) 
      if (is.na(sds)){ 
        next } 
      else if (sds<=cutoff){ 
        sample_holder<-pick_15_sample 
        return(sample_holder) 
        print("Done") } } } 
inoc_Sus_outlier_rmd<-sd_minimizer(inoc_Susceptible,20000, 10000) 
inoc_lowest_Sus_sd<-range(inoc_Sus_outlier_rmd$sds)[1] 
inoc_Res_outlier_rmd<-sd_minimizer(inoc_Resistance,20000, 10000) 
inoc_lowest_Res_sd<-range(inoc_Res_outlier_rmd$sds)[1] 
inoc_lowest_sd_Sus<-lowest_sd_sample_picker(inoc_Susceptible,inoc_lowest_Sus_sd, 100000) 
  while (is.null(inoc_lowest_sd_Sus)){ 
    inoc_lowest_sd_Sus<-lowest_sd_sample_picker(inoc_Susceptible,inoc_lowest_Sus_sd, 100000) } 
  inoc_lowest_sd_Res<-lowest_sd_sample_picker(inoc_Resistance,inoc_lowest_Res_sd, 1000000) 
  while (is.null(inoc_lowest_sd_Res)){ 
    inoc_lowest_sd_Res<-lowest_sd_sample_picker(inoc_Resistance,inoc_lowest_Res_sd, 1000000) }
WGCNA_NC_data_inoc_R<-WGCNA_NC_data_inoc[,inoc_lowest_sd_Res$Sample] 
WGCNA_NC_data_inoc_S<-WGCNA_NC_data_inoc[,inoc_lowest_sd_Sus$Sample] 
  
### Normalizing raw counts of selected 60 Individuals using EdgeR ### 
fun_logcpm<-function(counts, grp, name){ 
length(colnames(counts)) 
as.data.frame(colSums((counts))) 
group<-grp 
cds<-DGEList(counts, group=group) 
cds$samples 
    
### Filtering normalized counts by cpm > 1 across 25 samples ### 
keep <- rowSums(cpm(cds)>1) >= 25 
cds <- cds[keep, , keep.lib.sizes=FALSE] 
cds <- calcNormFactors( cds) 
cds$samples 
plotMDS.DGEList( cds , main = "MDS Plot for Count Data",labels = colnames( cds$counts ) ) 
logcpm<-cpm(cds, prior.count = .25, log=T) 
    return(logcpm) } 
counts_S<-WGCNA_NC_data_inoc_S 
grp_S<-rep("S", 30) 
counts_R<-WGCNA_NC_data_inoc_R 
grp_R<-rep("R", 30) 
logcpm_S<-fun_logcpm(counts_S,grp_S, "SUS") 
logcpm_R<-fun_logcpm(counts_R,grp_R, "RES") 
logcpm.df.S<-as.data.frame(logcpm_S) 
  if ( "iS280" %in% names(logcpm.df.S)){ 
logcpm.df.S=select(logcpm.df.S, -iS280)} 
logcpm.df.R<-as.data.frame(logcpm_R) 
clean_headers<-function(logcpm.df){ 
    colnames(logcpm.df)<-gsub("iX.", "", colnames(logcpm.df)) 
    colnames(logcpm.df)<-tolower(colnames(logcpm.df)) 
    colnames(logcpm.df)<-gsub("i", "",colnames(logcpm.df)) 
    colnames(logcpm.df) 
    return(logcpm.df) }
logcpm.df.S<-clean_headers(logcpm.df.S) 
logcpm.df.R<-clean_headers(logcpm.df.R) 
  
### Counts number of rows in Resistance samples ### 
dim_r_R=dim(logcpm.df.R)[1] 
  
### Counts number of columns in Resistance samples ### 
dim_c_R=dim(logcpm.df.R)[2] 
  
### Counts number of rows in susceptible samples ### 
dim_r_S=dim(logcpm.df.S)[1] 
  
### Counts number of rows in susceptible samples ### 
dim_c_S=dim(logcpm.df.S)[2] 
  
### Merging Resistant and susceptible data structures ### 
interS<-intersect(rownames(logcpm.df.S), rownames(logcpm.df.R)) 
logcpm.df.S.fltrd<-logcpm.df.S[interS,] 
logcpm.df.R.fltrd<-logcpm.df.R[interS,] 
logcpm.df.combined<-cbind(logcpm.df.S.fltrd, logcpm.df.R.fltrd) 
  
### Selecting external traits to selected 60 Individuals #### 
filter_trait_data<-function(logcpm.df){ 
    filter_traits<-traits.df[colnames(logcpm.df),] 
    datTraits<-filter_traits 
    datExpr<-as.data.frame(t(logcpm.df)) 
    datTraits<-datTraits[rownames(datExpr),] 
    return(list(datTraits, datExpr)) 
  } 
datTraits<-filter_trait_data(logcpm.df.combined)[[1]] 
datExpr<-filter_trait_data(logcpm.df.combined)[[2]] 
  
### Return TRUE if datasets align correctly ### 
table(rownames(datTraits)==rownames(datExpr)) 
  return(list(datTraits, datExpr) ) 
} 

### WGCNA Network Analysis ### 
### Cluster samples by expression ### 
NETWORKTYPE<-"signed hybrid" 
RSQUARED_CUTOFF<-0.9 
thresholdZ.k = -0.8 
j=1 

#### Selecting positively correlated networks 10 and 9 #### 
return_l_boostra_i10<-sample_boostraping(i=13, urlBlup, urlNorm, WGCNA_NC_data_inoc)
return_l_boostra_i9<-sample_boostraping(i=7, urlBlup, urlNorm, WGCNA_NC_data_inoc) 
datTraits.F_10<-return_l_boostra_i10[[1]] 
datExpr.F_10<-return_l_boostra_i10[[2]] 
datTraits.F_9<-return_l_boostra_i9[[1]] 
datExpr.F_9<-return_l_boostra_i9[[2]] 
traitData<-unique(do.call("rbind", list(datTraits.F_10,datTraits.F_9 ))) 

### Get common genes in both networks ### 
common_genes<-intersect( names(datExpr.F_10), names(datExpr.F_9)) 
datExpr.F_9=datExpr.F_9 %>% select(which(common_genes %in% names(datExpr.F_9) )) 
datExpr.F_10=datExpr.F_10 %>% select(which(common_genes %in% names(datExpr.F_10) )) 

### Selected two networks ### 
nSets = 2; 

### For easier labeling of plots, create a vector holding descriptive names of the two networks ### 
setLabels = c("i10 samples", "i9 samples") 
shortLabels = c("i10", "i9") 

### Form multi-set expression data: columns starting from 9 contain actual expression data. ### 
multiExpr = vector(mode = "list", length = nSets) 
multiExpr[[1]] = list(data = datExpr.F_10); 
names(multiExpr[[1]]$data) = names(datExpr.F_10); 
rownames(multiExpr[[1]]$data) = rownames(datExpr.F_10); 
multiExpr[[2]] = list(data = datExpr.F_9); 
names(multiExpr[[2]]$data) = names(datExpr.F_9); 
rownames(multiExpr[[2]]$data) = rownames(datExpr.F_9); 
exprSize = checkSets(multiExpr) 
### Check that all genes and samples have sufficiently low numbers of missing values. ### 
gsg = goodSamplesGenesMS(multiExpr, verbose = 3); 
gsg$allOK 
if (!gsg$allOK) 
{ 
  
### Print information about the removed genes ### 
if (sum(!gsg$goodGenes) > 0)
    printFlush(paste("Removing genes:", paste(names(multiExpr[[1]]$data)[!gsg$goodGenes], 
                                              # Check that all genes and samples have sufficiently low numbers of missing values. 
                                              gsg = goodSamplesGenesMS(multiExpr, verbose = 3), 
                                              gsg$allOK, 
                                              collapse = ","))) 
for (set in 1:exprSize$nSets) 
  { 
    if (sum(!gsg$goodSamples[[set]])) 
      printFlush(paste("In set", setLabels[set], "removing samples", 
                       paste(rownames(multiExpr[[set]]$data)[!gsg$goodSamples[[set]]], collapse = ", "))) 
    
### Remove the offending genes and samples ### 
multiExpr[[set]]$data = multiExpr[[set]]$data[gsg$goodSamples[[set]], gsg$goodGenes]; 
  } 
  
### Update exprSize ##3 
exprSize=checkSets(multiExpr) 
} 

### Cluster the samples on their Euclidean distance, separately in each set. ## 
sampleTrees = list() 
for (set in 1:nSets){ 
  sampleTrees[[set]] = hclust(dist(multiExpr[[set]]$data), method = "average") 
} 
if (!dir.exists("Consensus")){ 
  dir.create("Consensus") 
} 
pdf(file = paste0("Consensus/SampleClustering",".pdf"), width = 12, height = 12); 
par(mfrow=c(2,1)) 
par(mar = c(0, 4, 2, 0)) 
for (set in 1:nSets){ 
  plot(sampleTrees[[set]], main = paste("Sample clustering on all genes in", setLabels[set]), 
       xlab="", sub="", cex = 0.7);} 
dev.off()


#### Network analysis for i10 and i9 ### 
#### Form a multi-set structure that will hold the external traits. ### 
Traits = vector(mode="list", length = nSets); 
for (set in 1:nSets){ 
  setSamples = rownames(multiExpr[[set]]$data); 
  traitRows = match(setSamples, rownames(traitData)); 
  Traits[[set]] = list(data = traitData[traitRows,]); 
  rownames(Traits[[set]]$data) = rownames(traitData[traitRows,]); 
} 
par(mar= c(6, 8.5, 3, 3)) 
for (set in 1:nSets){ 
  
### Calculate the whole network connectivity ## 
A = adjacency(t(multiExpr[[set]]$data),type="signed") 
k = as.numeric(apply(A,2,sum))-1 # standardized connectivity 
Z.k = scale(k) 
outlierColor = ifelse(Z.k<thresholdZ.k,"red","black") 
sampleTree = flashClust(as.dist(1-A), method = "average") 
  
#### Convert traits to a color representation where red indicates high values ### 
traitColors = data.frame(numbers2colors(Traits[[set]]$data,signed=FALSE)) 
dimnames(traitColors)[[2]] = paste(names(Traits[[set]]$data)) 
datColors = data.frame(outlier = outlierColor,traitColors) 
plotDendroAndColors(sampleTree,groupLabels=names(datColors), 
                      colors=datColors,main="Sample Dendrogram and Trait Heatmap") 
remove.samples = Z.k<thresholdZ.k | is.na(Z.k) 
multiExpr[[set]]$data = multiExpr[[set]]$data[!remove.samples, ] 
} 
collectGarbage(); 

### Check the size of the leftover data ### 
exprSize = checkSets(multiExpr) 
exprSize 
dev.off() 

### Network Analysis for consensus of i10 and i9 ### 
#### Form a multi-set structure that will hold the external traits.### 
Traits = vector(mode="list", length = nSets); 
for (set in 1:nSets){ 
  setSamples = rownames(multiExpr[[set]]$data); 
  traitRows = match(setSamples, rownames(traitData));
  Traits[[set]] = list(data = traitData[traitRows,]); 
  rownames(Traits[[set]]$data) = rownames(traitData[traitRows,]); 
} 
collectGarbage(); 

### Define data set dimensions ### 
nGenes = exprSize$nGenes; 
nSamples = exprSize$nSamples 
save(multiExpr, Traits, nGenes, nSamples, setLabels, shortLabels, exprSize,file = paste0("Consensus/Consensus-dataInput",".RData")) 

### 2.a Step-by-step network construction and module detection ##3 
### Choose a set of soft-thresholding powers ### 
powers = c(seq(4,10,by=1), seq(12,20, by=2)); 

### Initialize a list to hold the results of scale-free analysis ## 
powerTables = vector(mode = "list", length = nSets); 

### Call the network topology analysis function for each set in turn ### 
for (set in 1:nSets) 
  powerTables[[set]] = list(data = pickSoftThreshold(multiExpr[[set]]$data, powerVector=powers,verbose = 2, networkType=NETWORKTYPE, corFnc= "bicor",corOptions=list(use = 'p',maxPOutliers=0.1))[[2]]); 
collectGarbage(); 

### Plot the results ### 
colors = c("black", "red", "green") 

### Plot these columns of the returned scale free analysis tables ### 
plotCols = c(2,5,6,7) 
colNames = c("Scale Free Topology Model Fit", "Mean connectivity", "Median connectivity", 
             "Max connectivity"); 

### Get the minima and maxima of the plotted points ## 
ylim = matrix(NA, nrow = 2, ncol = 4); 
for (set in 1:nSets) 
{ for (col in 1:length(plotCols)) 
{ ylim[1, col] = min(ylim[1, col], powerTables[[set]]$data[, plotCols[col]], na.rm = TRUE); 
ylim[2, col] = max(ylim[2, col], powerTables[[set]]$data[, plotCols[col]], na.rm = TRUE); 
} } 

### Plot the quantities in the chosen columns vs. the soft thresholding power ### 
sizeGrWindow(8, 6)
pdf(file = paste0("Consensus/SoftThreshold",j,".pdf"), width = 12, height = 12); 
par(mfcol = c(2,2)); 
par(mar = c(4.2, 4.2 , 2.2, 0.5)) 
cex1 = 0.7; 
for (col in 1:length(plotCols)) for (set in 1:nSets) 
{ if (set==1) { plot(powerTables[[set]]$data[,1], -sign(powerTables[[set]]$data[,3])*powerTables[[set]]$data[,2], 
                     xlab="Soft Threshold (power)",ylab=colNames[col],type="n", ylim = ylim[, col], 
                     main = colNames[col]); 
  addGrid(); } 
  if (col==1) { text(powerTables[[set]]$data[,1], -sign(powerTables[[set]]$data[,3])*powerTables[[set]]$data[,2], 
                     labels=powers,cex=cex1,col=colors[set]); } else 
                       text(powerTables[[set]]$data[,1], powerTables[[set]]$data[,plotCols[col]], 
                            labels=powers,cex=cex1,col=colors[set]); 
  if (col==1) 
  { legend("bottomright", legend = setLabels, col = colors, pch = 20) ; } else 
    legend("topright", legend = setLabels, col = colors, pch = 20) ; } 
dev.off() 

### 2.a.2 Calculation of network adjacencies ### 
softPower = 4; 

### Initialize an appropriate array to hold the adjacencies ### 
adjacencies = array(0, dim = c(nSets, nGenes, nGenes)); 

### Calculate adjacencies in each individual data set ### 
for (set in 1:nSets){ 
  adjacencies[set, , ] = adjacency(multiExpr[[set]]$data, power = softPower, type=NETWORKTYPE) } 

### 2.a.3 Calculation of Topological Overlap ### 
### Initialize an appropriate array to hold the TOMs ### 
TOM = array(0, dim = c(nSets, nGenes, nGenes));

### Calculate TOMs in each individual data set ### 
for (set in 1:nSets){ 
  TOM[set, , ] = TOMsimilarity(adjacencies[set, , ], TOMType="signed", verbose=1);} 

# 2.a.4 Scaling of Topological Overlap Matrices to make them comparable across sets 
### Define the reference percentile ### 
scaleP = 0.95 

### Sample sufficiently large number of TOM entries ### 
nSamples = as.integer(1/(1-scaleP) * 1000); 

### Choose the sampled TOM entries ## 
scaleSample = sample(nGenes*(nGenes-1)/2, size = nSamples) 
TOMScalingSamples = list(); 

### These are TOM values at reference percentile ### 
scaleQuant = rep(1, nSets) 

### Scaling powers to equalize reference TOM values ### 
scalePowers = rep(1, nSets) 

### Loop over sets ### 
for (set in 1:nSets) 
{ 
### Select the sampled TOM entries ## 
TOMScalingSamples[[set]] = as.dist(TOM[set, , ])[scaleSample] 
### Calculate the 95th percentile ### 
scaleQuant[set] = quantile(TOMScalingSamples[[set]], 
                             probs = scaleP, type = 8); 
### Scale the male TOM ### 
  if (set>1) { 
    scalePowers[set] = log(scaleQuant[1])/log(scaleQuant[set]); 
    TOM[set, ,] = TOM[set, ,]^scalePowers[set]; } } 

### For plotting, also scale the sampled TOM entries ### 
scaledTOMSamples = list(); 
for (set in 1:nSets) 
  scaledTOMSamples[[set]] = TOMScalingSamples[[set]]^scalePowers[set] 

### Open a suitably sized graphics window ### 
sizeGrWindow(6,6) 
pdf(file = paste0("Consensus/TOMScaling-QQPlot",j,".pdf"), width = 6, height = 6);

### qq plot of the unscaled samples ### 
qqUnscaled = qqplot(TOMScalingSamples[[1]], TOMScalingSamples[[2]], plot.it = TRUE, cex = 0.6, 
                    xlab = paste("TOM in", setLabels[1]), ylab = paste("TOM in", setLabels[2]),main = "Q-Q plot of TOM", pch = 20) 

### qq plot of the scaled samples ### 
qqScaled = qqplot(scaledTOMSamples[[1]], scaledTOMSamples[[2]], plot.it = FALSE) 
points(qqScaled$x, qqScaled$y, col = "red", cex = 0.6, pch = 20); 
abline(a=0, b=1, col = "blue") 
legend("topleft", legend = c("Unscaled TOM", "Scaled TOM"), pch = 20, col = c("black", "red")) 
dev.off() 

###2.a.5 Calculation of consensus Topological Overlap ### 
consensusTOM = pmin(TOM[1, , ], TOM[2, , ]); 

### 2.a.6 Clustering and module identification ### 
### Clustering ### 
consTree=flashClust(as.dist(1-consensusTOM), method = "average"); 

### Trying to obtain large modules, so we set the minimum module size relatively high: ### 
minModuleSize = 30; 
DEEP_SPLIT=0; 

### Module identification using dynamic tree cut ### 
unmergedLabels = cutreeDynamic(dendro = consTree, distM = 1-consensusTOM, 
                               deepSplit = DEEP_SPLIT, cutHeight = 0.995, 
                               minClusterSize = minModuleSize, 
                               pamRespectsDendro = FALSE ); 
unmergedColors = labels2colors(unmergedLabels) 
sizeGrWindow(8,6) 
pdf(file = paste0("Consensus/TreeConstruction",j,".pdf"), width = 8, height = 6); 
plotDendroAndColors(consTree, unmergedColors, "Dynamic Tree Cut", 
                    dendroLabels = FALSE, hang = 0.03, 
                    addGuide = TRUE, guideHang = 0.05) 

### 2.a.7 Merging of modules whose expression profiles are very similar ## 
### Calculate module eigengenes ### 
unmergedMEs = multiSetMEs(multiExpr, colors = NULL, universalColors = unmergedColors)


### Calculate consensus dissimilarity of consensus module eigengenes ### 
consMEDiss = consensusMEDissimilarity(unmergedMEs); 

### Cluster consensus modules ### 
consMETree = hclust(as.dist(consMEDiss), method = "average"); 

### Plot the result ### 
sizeGrWindow(7,6) 
par(mfrow = c(1,1)) 
plot(consMETree, main = "Consensus clustering of consensus module eigengenes", 
     xlab = "", sub = "") 
abline(h=0.8, col = "red") 
merge = mergeCloseModules(multiExpr, unmergedLabels, cutHeight = 0.8, verbose = 3) 

### Numeric module labels ### 
moduleLabels = merge$colors; 

### Convert labels to colors ## 
moduleColors = labels2colors(moduleLabels) 

### Eigengenes of the new merged modules ### 
consMEs = merge$newMEs 
sizeGrWindow(9,6) 
plotDendroAndColors(consTree, cbind(unmergedColors, moduleColors), 
                    c("Unmerged", "Merged"), 
                    dendroLabels = FALSE, hang = 0.03, 
                    addGuide = TRUE, guideHang = 0.05) 
dev.off() 
save(consMEs, moduleColors, moduleLabels, consTree, file = paste0("Consensus/Consensus-NetworkConstruction-man",j,".RData")) 

### Set up variables to contain the module-trait correlations ### 
moduleTraitCor = list(); 
moduleTraitPvalue = list(); 

### Calculate the correlations ### 
for (set in 1:nSets) 
{ moduleTraitCor[[set]] = cor(consMEs[[set]]$data, Traits[[set]]$data, use = "p"); 
moduleTraitPvalue[[set]] = corPvalueFisher(moduleTraitCor[[set]], exprSize$nSamples[set]); 
}

### Convert numerical lables to colors for labeling of modules in the plot ## 
MEColors = labels2colors(as.numeric(substring(names(consMEs[[1]]$data), 3))); 
MEColorNames = paste("ME", MEColors, sep=""); 

### Open a suitably sized window ## 
sizeGrWindow(10,7) 

### Plot the module-trait relationship table for Network Analysis 10 ### 
pdf(file = paste0("Consensus/ModuleTraitRelationships","-i10.pdf"), wi = 7, he = 10); 
set = 1 
textMatrix = paste(signif(moduleTraitCor[[set]], 2), "\n(", 
                   signif(moduleTraitPvalue[[set]], 1), ")", sep = ""); 
dim(textMatrix) = dim(moduleTraitCor[[set]]) 
par(mar = c(6, 8.8, 3, 2.2)); 
labeledHeatmap(Matrix = moduleTraitCor[[set]], 
               xLabels = names(Traits[[set]]$data), 
               yLabels = MEColorNames, 
               ySymbols = MEColorNames, 
               colorLabels = FALSE, 
               colors = greenWhiteRed(50), 
               textMatrix = textMatrix, 
               setStdMargins = FALSE, 
               cex.text = 0.5, 
               zlim = c(-1,1), 
               main = paste("Module--trait relationships in", setLabels[set])) 
dev.off(); 

### Plot the module-trait relationship table for network analysis 9 ### 
set = 2 
textMatrix = paste(signif(moduleTraitCor[[set]], 2), "\n(", 
                   signif(moduleTraitPvalue[[set]], 1), ")", sep = ""); 
dim(textMatrix) = dim(moduleTraitCor[[set]]) 
sizeGrWindow(10,7) 
pdf(file = paste0("Consensus/ModuleTraitRelationships","i3.pdf"), wi = 7, he = 10); 
par(mar = c(6, 8.8, 3, 2.2)); 
labeledHeatmap(Matrix = moduleTraitCor[[set]],
               xLabels = names(Traits[[set]]$data), 
               yLabels = MEColorNames, 
               ySymbols = MEColorNames, 
               colorLabels = FALSE, 
               colors = greenWhiteRed(50), 
               textMatrix = textMatrix, 
               setStdMargins = FALSE, 
               cex.text = 0.5, 
               zlim = c(-1,1), 
               main = paste("Module--trait relationships in", setLabels[set])) 
dev.off() 

### Initialize matrices to hold the consensus correlation and p-value ## 
consensusCor = matrix(NA, nrow(moduleTraitCor[[1]]), ncol(moduleTraitCor[[1]])); 
consensusPvalue = matrix(NA, nrow(moduleTraitCor[[1]]), ncol(moduleTraitCor[[1]])); 

### Find consensus negative correlations ### 
negative = moduleTraitCor[[1]] < 0 & moduleTraitCor[[2]] < 0; 
consensusCor[negative] = pmax(moduleTraitCor[[1]][negative], moduleTraitCor[[2]][negative]); 
consensusPvalue[negative] = pmax(moduleTraitPvalue[[1]][negative], moduleTraitPvalue[[2]][negative]); 

### Find consensus positive correlations ### 
positive = moduleTraitCor[[1]] > 0 & moduleTraitCor[[2]] > 0; 
consensusCor[positive] = pmin(moduleTraitCor[[1]][positive], moduleTraitCor[[2]][positive]); 
consensusPvalue[positive] = pmax(moduleTraitPvalue[[1]][positive], moduleTraitPvalue[[2]][positive]); 
textMatrix = paste(signif(consensusCor, 2), "\n(", 
                   signif(consensusPvalue, 1), ")", sep = ""); 
dim(textMatrix) = dim(moduleTraitCor[[set]]) 
sizeGrWindow(10,15) 
pdf(file = paste0("Consensus/ModuleTraitRelationships","-consensus.pdf"), wi = 12, he = 20); 
par(mar = c(8, 8.8, 3, 2.2)); 
labeledHeatmap(Matrix = consensusCor, 
               xLabels = names(Traits[[set]]$data), 
               yLabels = MEColorNames, 
               ySymbols = MEColorNames, 
               colorLabels = FALSE,
               colors = greenWhiteRed(50), 
               textMatrix = textMatrix, 
               setStdMargins = FALSE, 
               cex.text = 0.9, 
               zlim = c(-1,1), 
               main = paste("Consensus module--trait relationships across\n", 
                            paste(setLabels, collapse = " and "))) 
dev.off() 

### 4.a Exporting results of the Consensus network analysis #### 
annotation<-fread("Gmax_275_Wm82.a2.v1.annotation_merged.txt", header = T) 
probes = names(multiExpr[[1]]$data) 
probes2annot = match(probes, annotation$locusName) 
consMEs.unord = multiSetMEs(multiExpr, universalColors = moduleLabels, excludeGrey = TRUE) 
GS = list(); 
kME = list(); 
for (set in 1:nSets) 
{ GS[[set]] = corAndPvalue(multiExpr[[set]]$data, Traits[[set]]$data); 
kME[[set]] = corAndPvalue(multiExpr[[set]]$data, consMEs.unord[[set]]$data); } 
GS.metaZ = (GS[[1]]$Z + GS[[2]]$Z)/sqrt(2); 
kME.metaZ = (kME[[1]]$Z + kME[[2]]$Z)/sqrt(2); 
GS.metaP = 2*pnorm(abs(GS.metaZ), lower.tail = FALSE); 
kME.metaP = 2*pnorm(abs(kME.metaZ), lower.tail = FALSE); 
GSmat = rbind(GS[[1]]$cor, GS[[2]]$cor, GS[[1]]$p, GS[[2]]$p, GS.metaZ, GS.metaP); 
nTraits = checkSets(Traits)$nGenes 
traitNames = colnames(Traits[[1]]$data) 
dim(GSmat) = c(nGenes, 6*nTraits) 
rownames(GSmat) = probes; 
colnames(GSmat) = spaste( 
  c("GS.i10.", "GS.i9.", "p.GS.i10.", "p.GS.i9.", "Z.GS.meta.", "p.GS.meta"), 
  rep(traitNames, rep(6, nTraits))) 

### Same code for kME ## 
kMEmat = rbind(kME[[1]]$cor, kME[[2]]$cor, kME[[1]]$p, kME[[2]]$p, kME.metaZ, kME.metaP); 
MEnames = colnames(consMEs.unord[[1]]$data);
nMEs = checkSets(consMEs.unord)$nGenes 
dim(kMEmat) = c(nGenes, 6*nMEs) 
rownames(kMEmat) = probes; 
colnames(kMEmat) = spaste( 
  c("kME.i10.", "kME.i9.", "p.kME.i10.", "p.kME.i9.", "Z.kME.meta.", "p.kME.meta"), 
  rep(MEnames, rep(6, nMEs))) 
info = data.frame(Probe = probes, pacid = annotation$pacId[probes2annot], 
                  peptideName = annotation$peptideName[probes2annot], 
                  pfam = annotation$Pfam[probes2annot], 
                  panther = annotation$Panther[probes2annot], 
                  kog = annotation$KOG[probes2annot], 
                  kegg_ec = annotation$`KEGG/ec`[probes2annot], 
                  go = annotation$GO[probes2annot], 
                  v2 = annotation$V2[probes2annot], 
                  v3 = annotation$V3[probes2annot], 
                  ModuleLabel = moduleLabels, 
                  ModuleColor = labels2colors(moduleLabels), 
                  GSmat, 
                  kMEmat); 
write.table(info, file = paste0("Consensus/consensusAnalysis-CombinedNetworkResults",".txt"),row.names = FALSE, quote = FALSE, sep="\t"); 

### 5 Comparing eigengene networks Lesion length ### 
### Create a variable lesion length values ### 
lesion.length = vector(mode = "list", length = nSets); 
for (set in 1:nSets) 
{ lesion.length[[set]] = list(data = as.data.frame(Traits[[set]]$data$Lesion.Length)); 
names(lesion.length[[set]]$data) = "LesionLength" 
rownames(lesion.length[[set]]$data) = rownames(Traits[[set]]$data) 
} 

### Recalculate consMEs to give them color names ### 
consMEsC = multiSetMEs(multiExpr, universalColors = moduleColors); 

### We add the Lesion length value to the eigengenes and order them by consesus hierarchical clustering ### 
MET = consensusOrderMEs(addTraitToMEs(consMEsC, lesion.length));
sizeGrWindow(8,10); 
pdf(file = paste0("Consensus/EigengeneNetworks",".pdf"), width= 8, height = 10); 
par(cex = 0.9) 
plotEigengeneNetworks(MET, setLabels, marDendro = c(0,2,2,1), marHeatmap = c(3,3,2,1), 
                      zlimPreservation = c(0.5, 1), xLabelsAngle = 90) 
dev.off() 
eign_lesion<-addTraitToMEs(consMEsC, lesion.length) 

### Writting consensus module egigengene values to lesion length comparison ### 
write.csv(eign_lesion[[1]]$data, file = paste0("Consensus/Consensus_eign_lesion",".csv")) 

#### Plotting Resulting ### 
library("ggplot2") 
plot_data<-as.data.frame(eign_lesion[[1]]$data) 
ggplot(plot_data, aes(x=LesionLength, y= MEthistle1)) + geom_area( fill="pink", alpha=.2)+ geom_line() 
ggplot(plot_data, aes(x=LesionLength, y=MEdarkgreen)) + geom_area( fill="green", alpha=.2)+geom_line() 
dev.off()
