# Supplementary material for: Molecular mechanisms underpinning quantitative resistance to Phytophthora sojae in Glycine max using a systems genomics approach
Source: Front Plant Sci. 2023 Nov 7;14:1277585. doi: 10.3389/fpls.2023.1277585 (PMC10662313; doi:10.3389/fpls.2023.1277585)
Supplement: Methods M1 — Constructing 20 networks to use as reference networks for input into module consensus analysis R script. [file DataSheet_1.zip › Methods_M3.R]

###Methods M.3 R-Script for correlating Hotspots to co-expression modules.####

### Loading Libraries ### 
library("data.table") 
library('dplyr') 


#### Loading Inoculated PPA hotspot file ### 
PPA_Hotspots_file<-"PPA_hotspots_transposed.csv" 
ppa_table<-read.csv(PPA_Hotspots_file, na.strings = "N/A", header=TRUE) 

### Significant Positively correlated WGCNA modules ### 
## Filter expression values for genes in selected module ### 
datExprCons<-info %>% filter("grey" == ModuleColor) %>% select(Probe, GS.i10.normalized.total.counts, GS.i9.normalized.total.counts) 
names(datExprCons)<-c("Probe", "I3", "I10") 
datExprModColor<- datExprCons 
rownames(ppa_table)<-ppa_table$GI 
ppa_table$GI<-NULL 
temp<-as.data.frame(t(ppa_table)) 
temp['GI']<-rownames(temp) 
datExprModColor['GI']<-datExprModColor$Probe 
datExprModColor_PPA<-datExprModColor %>% filter(GI %in% temp$GI) 
ppa_table_matched_ModColor<-temp %>% filter(GI %in% datExprModColor$GI) 
rownames(datExprModColor_PPA)<-unlist(datExprModColor_PPA$GI) 
datExprModColor_PPA$GI<-NULL 
datExprModColor_PPA$Probe<-NULL 
rownames(ppa_table_matched_ModColor)<-unlist(ppa_table_matched_ModColor$GI) 
ppa_table_matched_ModColor$GI<-NULL 
ppa_table_matched_ModColor_t<-as.matrix(t(ppa_table_matched_ModColor)) 

### Define the Hotspots based gene significance measure ### 
GSSNP=data.frame(matrix(NA, nrow=dim(ppa_table_matched_ModColor_t)[[1]],ncol=dim(datExprModColor_PPA)[[2]] )) 
for (i in c(1:dim(ppa_table_matched_ModColor_t)[[1]]) ){GSSNP[i,]= as.numeric(abs(cor(as.numeric(ppa_table_matched_ModColor_t[i,]), datExprModColor_PPA,use="p")))} 
row.names(GSSNP)=paste(unlist(colnames(ppa_table_matched_ModColor))) 
GSSNP_P_values<-corPvalueStudent(as.matrix(GSSNP),28) 
textMatrixSNP= paste(signif(as.matrix(GSSNP), 2), "\n(", 
                     signif(GSSNP_P_values, 1), ")", sep= "") 
dim(textMatrixSNP)= dim(GSSNP) 
pdf( "Consensus/Heatmaps_Eigengen_Expr_Cor_PPA_Grey.pdf", width=6, height=15) 
par(mar= c(6, 12,3,3)) 

### Display the correlation values with a heatmap plot### labeledHeatmap(Matrix= GSSNP,
xLabels= names(datExprModColor_PPA), yLabels= rownames(GSSNP),
ySymbols= rownames(GSSNP), colorLabels= FALSE, colors= greenWhiteRed(50), textMatrix= textMatrixSNP, setStdMargins= FALSE, cex.text= 0.9,
zlim= c(-1,1),
main= paste("Grey-PPA relationships"))

dev.off()
