# Supplementary material for: Molecular mechanisms underpinning quantitative resistance to Phytophthora sojae in Glycine max using a systems genomics approach
Source: Front Plant Sci. 2023 Nov 7;14:1277585. doi: 10.3389/fpls.2023.1277585 (PMC10662313; doi:10.3389/fpls.2023.1277585)
Supplement: Supplementary file 3 [file DataSheet_1.xlsx]

## Sheet: Table S1
Table S1. Marker names, SNP identifications (IDs), genetic positions (cM), and physical positions (bp) of the 1,122 SNP and SSR markers used in the genetic map of subset of 92 RILs from Conrad x Sloan population.
Chromosome	Marker name (Wm82.a1.v1.1)	Marker name (Wm82.a2.v1)	SNP ID (ss)	Genetic position (cM)	Wm82.a2.v1 physical position (bp)
1	BARC_1.01_Gm01_2708722_C_T	BARC_2.0_Gm01_2724688	715578848	0	2724688
1	BARC_1.01_Gm01_2813785_C_T	BARC_2.0_Gm01_2829751	715578885	1.72	2829751
1	BARC_1.01_Gm01_3016694_A_G	BARC_2.0_Gm01_3033126	715578942	4.053	3033126
1	BARC_1.01_Gm01_3221969_C_A	BARC_2.0_Gm01_3237203	715579001	5.772	3237203
1	BARC_1.01_Gm01_3596804_A_C	BARC_2.0_Gm01_3608479	715579147	5.772	3608479
1	BARC_1.01_Gm01_3638269_G_A	BARC_2.0_Gm01_3649944	715579164	5.772	3649944
1	BARC_1.01_Gm01_3327321_A_C	BARC_2.0_Gm01_3342559	715579040	6.327	3342559
1	BARC_1.01_Gm01_3519206_T_C	BARC_2.0_Gm01_3530881	715579104	6.881	3530881
1	BARC_1.01_Gm01_3585713_C_A	BARC_2.0_Gm01_3597388	715579141	6.881	3597388
1	BARC_1.01_Gm01_3770764_A_C	BARC_2.0_Gm01_3791530	715579224	6.881	3791530
1	BARC_1.01_Gm01_3832790_G_T	BARC_2.0_Gm01_3853942	715579255	6.881	3853942
1	BARC_1.01_Gm01_4642545_A_G	BARC_2.0_Gm01_4664561	715579578	12.631	4664561
1	BARC_1.01_Gm01_4517478_T_C	BARC_2.0_Gm01_4539492	715579529	13.758	4539492
1	BARC_1.01_Gm01_4726775_C_A	BARC_2.0_Gm01_4748809	715579689	14.313	4748809
1	BARC_1.01_Gm01_5159361_A_G	BARC_2.0_Gm01_5181297	715580248	16.645	5181297
1	BARC_1.01_Gm01_5300057_T_C	BARC_2.0_Gm01_5313416	715580423	17.2	5313416
1	BARC_1.01_Gm01_5453015_T_G	BARC_2.0_Gm01_5466375	715580578	17.754	5466375
1	BARC_1.01_Gm01_5555585_C_T	BARC_2.0_Gm01_5568956	715580702	17.754	5568956
1	BARC_1.01_Gm01_8484147_T_C	BARC_2.0_Gm01_8533425	715580832	22.061	8533425
1	BARC_1.01_Gm01_11835461_T_C	BARC_2.0_Gm01_11872068	715578446	22.615	11872068
1	BARC_1.01_Gm01_20542501_C_T	BARC_2.0_Gm01_19044380	715578681	22.615	19044380
1	BARC_1.01_Gm01_21804377_G_T	BARC_2.0_Gm01_20305604	715578702	22.615	20305604
1	BARC_1.01_Gm01_21883574_G_A	BARC_2.0_Gm01_20384801	715578705	22.615	20384801
1	BARC_1.01_Gm01_23586582_C_A	BARC_2.0_Gm01_22123142	715578751	22.615	22123142
1	BARC_1.01_Gm01_27164384_T_G	BARC_2.0_Gm01_25626349	715578851	23.17	25626349
1	BARC_1.01_Gm01_27463902_G_T	BARC_2.0_Gm01_25928596	715578859	23.17	25928596
1	BARC_1.01_Gm01_28628358_A_C	BARC_2.0_Gm01_27098957	715578900	23.17	27098957
1	BARC_1.01_Gm01_28759367_G_A	BARC_2.0_Gm01_27230466	715578901	23.17	27230466
1	BARC_1.01_Gm01_28848622_A_G	BARC_2.0_Gm01_27319719	715578904	23.17	27319719
1	BARC_1.01_Gm01_14097047_T_C	BARC_2.0_Gm01_29270116	715578504	23.724	29270116
1	BARC_1.01_Gm01_14818197_C_T	BARC_2.0_Gm01_30442329	715578521	23.724	30442329
1	BARC_1.01_Gm01_15851740_A_C	BARC_2.0_Gm01_31278484	715578564	23.724	31278484
1	BARC_1.01_Gm01_16388569_G_A	BARC_2.0_Gm01_31804544	715578580	23.724	31804544
1	BARC_1.01_Gm01_29091115_A_G	BARC_2.0_Gm01_27562614	715578909	23.724	27562614
1	BARC_1.01_Gm01_29169958_A_G	BARC_2.0_Gm01_27641493	715578911	23.724	27641493
1	BARC_1.01_Gm01_30080907_T_C	BARC_2.0_Gm01_28567716	715578938	23.724	28567716
1	BARC_1.01_Gm01_31506268_T_C	BARC_2.0_Gm01_32803083	715578984	23.724	32803083
1	BARC_1.01_Gm01_31906055_A_G	BARC_2.0_Gm01_33203133	715578992	24.279	33203133
1	BARC_1.01_Gm01_37767294_A_G	BARC_2.0_Gm01_39140734	715579229	27.246	39140734
1	BARC_1.01_Gm01_38661096_A_G	BARC_2.0_Gm01_40040347	715579274	27.246	40040347
1	BARC_1.01_Gm01_48222840_C_T	BARC_2.0_Gm01_49097595	715579816	44.786	49097595
1	Satt198			50.535	49435179
1	BARC_1.01_Gm01_49196746_A_G	BARC_2.0_Gm01_50078206	715579938	58.672	50078206
1	BARC_1.01_Gm01_49281276_T_G	BARC_2.0_Gm01_50164447	715579950	60.391	50164447
1	BARC_1.01_Gm01_49322760_C_A	BARC_2.0_Gm01_50206347	715579958	61.519	50206347
1	BARC_1.01_Gm01_49412063_T_G	BARC_2.0_Gm01_50295635	715579975	62.646	50295635
1	BARC_1.01_Gm01_49566893_G_T	BARC_2.0_Gm01_50450806	715580003	63.201	50450806
1	BARC_1.01_Gm01_49403702_A_G	BARC_2.0_Gm01_50287274	715579973	63.755	50287274
1	BARC_1.01_Gm01_49687691_C_T	BARC_2.0_Gm01_50572171	715580023	65.475	50572171
1	BARC_1.01_Gm01_49770288_T_C	BARC_2.0_Gm01_50654766	715580035	67.195	50654766
1	BARC_1.01_Gm01_49912586_C_A	BARC_2.0_Gm01_50797061	715580047	68.915	50797061
1	BARC_1.01_Gm01_49987647_C_T	BARC_2.0_Gm01_50871946	715580057	70.042	50871946
1	BARC_1.01_Gm01_50098348_G_T	BARC_2.0_Gm01_50982643	715580075	70.042	50982643
1	BARC_1.01_Gm01_50262496_T_C	BARC_2.0_Gm01_51147675	715580100	70.042	51147675
1	BARC_1.01_Gm01_50507289_A_G	BARC_2.0_Gm01_51392814	715580117	72.375	51392814
1	BARC_1.01_Gm01_50644671_A_C	BARC_2.0_Gm01_51530195	715580131	73.502	51530195
1	BARC_1.01_Gm01_50744456_A_C	BARC_2.0_Gm01_51629974	715580144	74.057	51629974
1	BARC_1.01_Gm01_50889550_T_C	BARC_2.0_Gm01_51774753	715580166	75.184	51774753
1	BARC_1.01_Gm01_51034693_A_C	BARC_2.0_Gm01_51921479	715580183	75.184	51921479
1	BARC_1.01_Gm01_53242363_T_G	BARC_2.0_Gm01_54126794	715580434	102.027	54126794
1	BARC_1.01_Gm01_53278791_G_T	BARC_2.0_Gm01_54163222	715580441	102.027	54163222
2	BARC_1.01_Gm02_1830094_T_C	BARC_2.0_Gm02_1853600	715581419	0	1853600
2	BARC_1.01_Gm02_1878469_A_G	BARC_2.0_Gm02_1901965	715581433	0	1901965
2	BARC_1.01_Gm02_2467152_C_T	BARC_2.0_Gm02_2497896	715581593	9.001	2497896
2	BARC_1.01_Gm02_2885598_C_A	BARC_2.0_Gm02_2933055	715581732	11.968	2933055
2	BARC_1.01_Gm02_2920341_C_T	BARC_2.0_Gm02_2967798	715581751	11.968	2967798
2	BARC_1.01_Gm02_3091665_T_G	BARC_2.0_Gm02_3142154	715581813	12.522	3142154
2	BARC_1.01_Gm02_3316379_A_C	BARC_2.0_Gm02_3366836	715581892	14.242	3366836
2	BARC_1.01_Gm02_3364524_C_T	BARC_2.0_Gm02_3415435	715581908	14.797	3415435
2	BARC_1.01_Gm02_3429963_G_A	BARC_2.0_Gm02_3480874	715581929	14.797	3480874
2	BARC_1.01_Gm02_3594255_T_G	BARC_2.0_Gm02_3646075	715581991	15.924	3646075
2	BARC_1.01_Gm02_3644248_T_C	BARC_2.0_Gm02_3696068	715582009	15.924	3696068
2	BARC_1.01_Gm02_3835570_T_C	BARC_2.0_Gm02_3887461	715582094	16.479	3887461
2	BARC_1.01_Gm02_3954305_C_T	BARC_2.0_Gm02_4006063	715582137	18.811	4006063
2	BARC_1.01_Gm02_4319761_C_T	BARC_2.0_Gm02_4371521	715582547	20.531	4371521
2	BARC_1.01_Gm02_4618881_T_C	BARC_2.0_Gm02_4670640	715582963	24.156	4670640
2	BARC_1.01_Gm02_4688093_C_A	BARC_2.0_Gm02_4739852	715583031	24.711	4739852
2	BARC_1.01_Gm02_4785649_G_T	BARC_2.0_Gm02_4845732	715583146	25.265	4845732
2	BARC_1.01_Gm02_4909353_C_T	BARC_2.0_Gm02_4969441	715583267	26.393	4969441
2	BARC_1.01_Gm02_4957187_A_G	BARC_2.0_Gm02_5017274	715583297	26.947	5017274
2	BARC_1.01_Gm02_5107836_C_A	BARC_2.0_Gm02_5167931	715583486	27.502	5167931
2	BARC_1.01_Gm02_5155733_T_G	BARC_2.0_Gm02_5215843	715583557	28.056	5215843
2	BARC_1.01_Gm02_5202276_T_C	BARC_2.0_Gm02_5262408	715583580	29.184	5262408
2	BARC_1.01_Gm02_5595797_G_A	BARC_2.0_Gm02_5654145	715583626	31.516	5654145
2	BARC_1.01_Gm02_5853742_A_C	BARC_2.0_Gm02_5912968	715583673	32.644	5912968
2	BARC_1.01_Gm02_5929459_C_T	BARC_2.0_Gm02_5988587	715583691	33.198	5988587
2	BARC_1.01_Gm02_5987005_C_T	BARC_2.0_Gm02_6046134	715583696	33.198	6046134
2	BARC_1.01_Gm02_6180795_T_G	BARC_2.0_Gm02_6257116	715583710	36.165	6257116
2	BARC_1.01_Gm02_6225129_T_G	BARC_2.0_Gm02_6301450	715583715	36.165	6301450
2	BARC_1.01_Gm02_6418567_A_G	BARC_2.0_Gm02_6494883	715583737	36.72	6494883
2	BARC_1.01_Gm02_6503793_A_G	BARC_2.0_Gm02_6580109	715583750	37.274	6580109
2	BARC_1.01_Gm02_6889619_C_T	BARC_2.0_Gm02_6967983	715583795	41.581	6967983
2	BARC_1.01_Gm02_7039787_G_T	BARC_2.0_Gm02_7118150	715583813	43.301	7118150
2	BARC_1.01_Gm02_7135561_T_C	BARC_2.0_Gm02_7213937	715583834	43.855	7213937
2	BARC_1.01_Gm02_7219124_A_G	BARC_2.0_Gm02_7306587	715583847	43.855	7306587
2	BARC_1.01_Gm02_7333018_A_G	BARC_2.0_Gm02_7420481	715583863	43.855	7420481
2	BARC_1.01_Gm02_7641044_T_C	BARC_2.0_Gm02_7730289	715583897	45.575	7730289
2	BARC_1.01_Gm02_9370878_G_T	BARC_2.0_Gm02_9467609	715584196	47.908	9467609
2	Satt211			47.908	8742474
2	BARC_1.01_Gm02_10843145_C_T	BARC_2.0_Gm02_10935557	715580960	53.657	10935557
2	BARC_1.01_Gm02_11257077_A_G	BARC_2.0_Gm02_11349126	715580997	54.785	11349126
2	BARC_1.01_Gm02_11540598_C_T	BARC_2.0_Gm02_11877262	715581023	54.785	11877262
2	BARC_1.01_Gm02_11628896_T_C	BARC_2.0_Gm02_11965390	715581032	57.752	11965390
2	BARC_1.01_Gm02_11638087_T_C	BARC_2.0_Gm02_11974580	715581033	57.752	11974580
2	BARC_1.01_Gm02_11870846_C_T	BARC_2.0_Gm02_12206518	715581051	57.752	12206518
2	BARC_1.01_Gm02_11998056_T_C	BARC_2.0_Gm02_12334435	715581063	58.307	12334435
2	BARC_1.01_Gm02_12078209_G_A	BARC_2.0_Gm02_12414985	715581080	58.307	12414985
2	BARC_1.01_Gm02_12168684_T_G	BARC_2.0_Gm02_12506411	715581097	58.307	12506411
2	BARC_1.01_Gm02_12244605_A_G	BARC_2.0_Gm02_12582331	715581101	58.307	12582331
2	BARC_1.01_Gm02_13476678_G_A	BARC_2.0_Gm02_13674975	715581190	66.443	13674975
2	BARC_1.01_Gm02_14127417_A_G	BARC_2.0_Gm02_14330827	715581250	78.272	14330827
2	BARC_1.01_Gm02_14215487_T_G	BARC_2.0_Gm02_14419208	715581263	78.827	14419208
2	BARC_1.01_Gm02_14345423_T_G	BARC_2.0_Gm02_14549144	715581286	79.954	14549144
2	BARC_1.01_Gm02_14508130_C_T	BARC_2.0_Gm02_14710975	715581307	80.509	14710975
2	BARC_1.01_Gm02_16287798_T_C	BARC_2.0_Gm02_16571664	715581373	93.37	16571664
2	BARC_1.01_Gm02_16980821_T_C	BARC_2.0_Gm02_17264749	715581390	93.37	17264749
2	BARC_1.01_Gm02_18273334_A_G	BARC_2.0_Gm02_18559493	715581417	93.37	18559493
2	BARC_1.01_Gm02_19218365_T_C	BARC_2.0_Gm02_19505166	715581444	93.37	19505166
2	BARC_1.01_Gm02_21065065_T_C	BARC_2.0_Gm02_21397827	715581484	93.37	21397827
2	BARC_1.01_Gm02_25466460_A_G	BARC_2.0_Gm02_23740649	715581613	93.37	23740649
2	BARC_1.01_Gm02_29528097_T_C	BARC_2.0_Gm02_24269404	715581761	93.37	24269404
2	BARC_1.01_Gm02_30439101_A_G	BARC_2.0_Gm02_27274732	715581794	93.37	27274732
2	BARC_1.01_Gm02_30787675_T_G	BARC_2.0_Gm02_27627995	715581808	93.37	27627995
2	BARC_1.01_Gm02_30996860_A_G	BARC_2.0_Gm02_27822018	715581816	93.37	27822018
2	BARC_1.01_Gm02_32043775_T_C	BARC_2.0_Gm02_28871127	715581851	93.37	28871127
2	BARC_1.01_Gm02_32487728_T_C	BARC_2.0_Gm02_29316845	715581867	93.37	29316845
2	BARC_1.01_Gm02_32605960_T_C	BARC_2.0_Gm02_29435127	715581871	93.37	29435127
2	BARC_1.01_Gm02_32904473_T_C	BARC_2.0_Gm02_29728401	715581881	93.37	29728401
2	BARC_1.01_Gm02_33117418_G_T	BARC_2.0_Gm02_30015938	715581889	93.37	30015938
2	BARC_1.01_Gm02_42355637_A_G	BARC_2.0_Gm02_39283955	715582382	107.314	39283955
2	BARC_1.01_Gm02_42788887_A_G	BARC_2.0_Gm02_39712323	715582464	110.939	39712323
2	BARC_1.01_Gm02_43139891_G_A	BARC_2.0_Gm02_40063716	715582537	113.906	40063716
2	BARC_1.01_Gm02_43641969_C_A	BARC_2.0_Gm02_40565506	715582607	115.034	40565506
2	BARC_1.01_Gm02_43725963_A_G	BARC_2.0_Gm02_40649856	715582627	115.034	40649856
2	BARC_1.01_Gm02_43952429_A_G	BARC_2.0_Gm02_40875934	715582664	116.753	40875934
2	BARC_1.01_Gm02_44033150_T_C	BARC_2.0_Gm02_40956596	715582685	116.753	40956596
2	BARC_1.01_Gm02_44156636_G_T	BARC_2.0_Gm02_41080083	715582709	117.308	41080083
2	BARC_1.01_Gm02_44190678_C_T	BARC_2.0_Gm02_41114125	715582717	117.308	41114125
2	BARC_1.01_Gm02_44354376_T_C	BARC_2.0_Gm02_41277852	715582740	117.862	41277852
2	BARC_1.01_Gm02_44401175_C_T	BARC_2.0_Gm02_41324651	715582747	118.417	41324651
2	BARC_1.01_Gm02_44510528_T_C	BARC_2.0_Gm02_41432839	715582768	118.417	41432839
2	BARC_1.01_Gm02_44620331_A_G	BARC_2.0_Gm02_41544174	715582782	118.971	41544174
2	BARC_1.01_Gm02_44863895_G_T	BARC_2.0_Gm02_41787747	715582813	124.721	41787747
2	BARC_1.01_Gm02_44923400_G_T	BARC_2.0_Gm02_41847331	715582821	125.848	41847331
2	BARC_1.01_Gm02_45366539_A_G	BARC_2.0_Gm02_42291659	715582866	126.975	42291659
2	BARC_1.01_Gm02_45445720_T_C	BARC_2.0_Gm02_42370864	715582873	127.53	42370864
2	BARC_1.01_Gm02_45533271_C_A	BARC_2.0_Gm02_42458613	715582884	128.657	42458613
2	BARC_1.01_Gm02_45596920_A_G	BARC_2.0_Gm02_42522092	715582893	129.212	42522092
2	BARC_1.01_Gm02_45602331_C_T	BARC_2.0_Gm02_42527503	715582897	129.212	42527503
2	BARC_1.01_Gm02_45805567_A_G	BARC_2.0_Gm02_42730709	715582916	130.339	42730709
2	BARC_1.01_Gm02_47314350_T_C	BARC_2.0_Gm02_44226448	715583084	143.201	44226448
2	BARC_1.01_Gm02_47394316_A_G	BARC_2.0_Gm02_44306758	715583097	143.201	44306758
2	BARC_1.01_Gm02_47515175_G_A	BARC_2.0_Gm02_44427664	715583112	143.201	44427664
2	BARC_1.01_Gm02_47528737_C_T	BARC_2.0_Gm02_44441196	715583115	143.201	44441196
2	BARC_1.01_Gm02_47790307_C_T	BARC_2.0_Gm02_44702951	715583137	143.755	44702951
2	BARC_1.01_Gm02_48248895_A_C	BARC_2.0_Gm02_45170092	715583175	148.062	45170092
2	BARC_1.01_Gm02_48702118_T_G	BARC_2.0_Gm02_45623364	715583215	152.368	45623364
2	BARC_1.01_Gm02_50546149_C_T	BARC_2.0_Gm02_47466626	715583421	181.139	47466626
2	BARC_1.01_Gm02_50706913_G_A	BARC_2.0_Gm02_47627402	715583443	181.693	47627402
2	BARC_1.01_Gm02_50936574_G_T	BARC_2.0_Gm02_47857148	715583466	183.413	47857148
2	BARC_1.01_Gm02_51154756_C_T	BARC_2.0_Gm02_48075547	715583499	185.133	48075547
2	BARC_1.01_Gm02_51272051_C_A	BARC_2.0_Gm02_48192942	715583515	185.133	48192942
3	BARC_1.01_Gm03_206707_G_A	BARC_2.0_Gm03_205937	715584722	0	205937
3	BARC_1.01_Gm03_345478_G_A	BARC_2.0_Gm03_344529	715585247	0.562	344529
3	BARC_1.01_Gm03_426154_C_A	BARC_2.0_Gm03_425209	715586167	0.562	425209
3	BARC_1.01_Gm03_1077329_C_T	BARC_2.0_Gm03_1094327	715584359	6.239	1094327
3	BARC_1.01_Gm03_1209205_G_T	BARC_2.0_Gm03_1226007	715584399	6.239	1226007
3	BARC_1.01_Gm03_1302748_T_C	BARC_2.0_Gm03_1324758	715584434	6.239	1324758
3	BARC_1.01_Gm03_1441844_C_A	BARC_2.0_Gm03_1463842	715584477	8.573	1463842
3	BARC_1.01_Gm03_4782127_T_C	BARC_2.0_Gm03_4591270	715586676	42.174	4591270
3	BARC_1.01_Gm03_4718162_C_A	BARC_2.0_Gm03_4527306	715586612	43.111	4527306
3	BARC_1.01_Gm03_4901669_A_G	BARC_2.0_Gm03_4710949	715586703	43.378	4710949
3	BARC_1.01_Gm03_5106459_T_G	BARC_2.0_Gm03_5009334	715586748	43.672	5009334
3	BARC_1.01_Gm03_5796468_A_G	BARC_2.0_Gm03_5652619	715586892	48.86	5652619
3	BARC_1.01_Gm03_6459920_A_G	BARC_2.0_Gm03_6278920	715586915	51.882	6278920
3	BARC_1.01_Gm03_6631189_A_G	BARC_2.0_Gm03_6477854	715586921	51.882	6477854
3	BARC_1.01_Gm03_6844115_A_C	BARC_2.0_Gm03_6692130	715586928	52.61	6692130
3	BARC_1.01_Gm03_10408873_C_T	BARC_2.0_Gm03_9929019	715584347	54.121	9929019
3	BARC_1.01_Gm03_10982565_T_C	BARC_2.0_Gm03_10515241	715584368	54.121	10515241
3	BARC_1.01_Gm03_11396505_C_T	BARC_2.0_Gm03_10950353	715584382	54.121	10950353
3	BARC_1.01_Gm03_12163115_T_G	BARC_2.0_Gm03_11688292	715584404	54.121	11688292
3	BARC_1.01_Gm03_13015481_T_C	BARC_2.0_Gm03_12292048	715584433	54.121	12292048
3	BARC_1.01_Gm03_13642775_C_T	BARC_2.0_Gm03_15422329	715584452	54.121	15422329
3	BARC_1.01_Gm03_14228358_T_C	BARC_2.0_Gm03_13442097	715584470	54.121	13442097
3	BARC_1.01_Gm03_14840739_T_G	BARC_2.0_Gm03_14005577	715584491	54.121	14005577
3	BARC_1.01_Gm03_15615896_C_T	BARC_2.0_Gm03_14778473	715584513	54.121	14778473
3	BARC_1.01_Gm03_21347065_C_T	BARC_2.0_Gm03_17644304	715584752	54.121	17644304
3	BARC_1.01_Gm03_21918775_A_G	BARC_2.0_Gm03_17085614	715584770	54.121	17085614
3	BARC_1.01_Gm03_22189671_C_T	BARC_2.0_Gm03_16814269	715584783	54.121	16814269
3	BARC_1.01_Gm03_22259196_C_A	BARC_2.0_Gm03_16738385	715584789	54.121	16738385
3	BARC_1.01_Gm03_22371830_G_A	BARC_2.0_Gm03_16621811	715584793	54.121	16621811
3	BARC_1.01_Gm03_23324209_C_T	BARC_2.0_Gm03_13387006	715584830	54.121	13387006
3	BARC_1.01_Gm03_8228940_G_A	BARC_2.0_Gm03_7872384	715586976	54.121	7872384
3	BARC_1.01_Gm03_9641204_C_A	BARC_2.0_Gm03_9111573	715587016	54.121	9111573
3	BARC_1.01_Gm03_9789580_G_T	BARC_2.0_Gm03_9259491	715587021	54.121	9259491
3	BARC_1.01_Gm03_35330372_G_T	BARC_2.0_Gm03_33292135	715585319	61.346	33292135
3	BARC_1.01_Gm03_35913889_T_C	BARC_2.0_Gm03_33884116	715585379	64.61	33884116
3	BARC_1.01_Gm03_35968599_G_A	BARC_2.0_Gm03_33938840	715585384	64.61	33938840
3	BARC_1.01_Gm03_36018412_T_C	BARC_2.0_Gm03_33988654	715585392	64.61	33988654
3	BARC_1.01_Gm03_36058927_T_C	BARC_2.0_Gm03_34029176	715585399	65.158	34029176
3	BARC_1.01_Gm03_36178327_G_A	BARC_2.0_Gm03_34147379	715585411	65.158	34147379
3	BARC_1.01_Gm03_37432542_C_A	BARC_2.0_Gm03_35405797	715585588	73.615	35405797
3	BARC_1.01_Gm03_37488779_G_A	BARC_2.0_Gm03_35462187	715585601	74.851	35462187
3	BARC_1.01_Gm03_38761991_G_T	BARC_2.0_Gm03_36745144	715585759	83.556	36745144
3	BARC_1.01_Gm03_38976026_C_T	BARC_2.0_Gm03_36959274	715585773	83.561	36959274
3	BARC_1.01_Gm03_38469714_C_T	BARC_2.0_Gm03_36449357	715585730	85.256	36449357
3	BARC_1.01_Gm03_38862467_A_G	BARC_2.0_Gm03_36845347	715585767	86.956	36845347
3	BARC_1.01_Gm03_38931849_C_A	BARC_2.0_Gm03_36914473	715585771	86.956	36914473
3	BARC_1.01_Gm03_39491355_G_T	BARC_2.0_Gm03_37473452	715585820	91.211	37473452
3	BARC_1.01_Gm03_39574966_T_C	BARC_2.0_Gm03_37557065	715585837	91.211	37557065
3	BARC_1.01_Gm03_40115297_C_T	BARC_2.0_Gm03_38100814	715585882	96.913	38100814
3	BARC_1.01_Gm03_41020834_T_C	BARC_2.0_Gm03_39009305	715586013	102.698	39009305
3	BARC_1.01_Gm03_43525455_A_G	BARC_2.0_Gm03_41512333	715586240	129.296	41512333
3	BARC_1.01_Gm03_43599557_T_C	BARC_2.0_Gm03_41595432	715586248	129.296	41595432
3	BARC_1.01_Gm03_43707104_A_G	BARC_2.0_Gm03_41703528	715586252	129.847	41703528
3	BARC_1.01_Gm03_43504459_G_A	BARC_2.0_Gm03_41491337	715586235	130.395	41491337
3	BARC_1.01_Gm03_47386481_A_C	BARC_2.0_Gm03_45384740	715586641	154.98	45384740
3	BARC_1.01_Gm03_47440662_C_T	BARC_2.0_Gm03_45438918	715586648	155.534	45438918
3	BARC_1.01_Gm03_47500240_G_A	BARC_2.0_Gm03_45498496	715586657	155.534	45498496
3	BARC_1.01_Gm03_47591923_T_C	BARC_2.0_Gm03_45590326	715586662	155.534	45590326
3	BARC_1.01_Gm03_47713742_T_C	BARC_2.0_Gm03_45712066	715586670	155.534	45712066
4	BARC_1.01_Gm04_40545788_G_A	BARC_2.0_Gm04_43702009	715587993	0	43702009
4	BARC_1.01_Gm04_40811025_C_A	BARC_2.0_Gm04_43971465	715588036	2.374	43971465
4	BARC_1.01_Gm04_41071612_A_G	BARC_2.0_Gm04_44218913	715588062	4.134	44218913
4	BARC_1.01_Gm04_41249369_T_C	BARC_2.0_Gm04_44396642	715588076	4.693	44396642
4	BARC_1.01_Gm04_42832910_C_T	BARC_2.0_Gm04_45977762	715588255	14.703	45977762
4	BARC_1.01_Gm04_42951376_G_A	BARC_2.0_Gm04_46096228	715588277	16.46	46096228
4	BARC_1.01_Gm04_43058492_T_G	BARC_2.0_Gm04_46203344	715588306	18.855	46203344
4	BARC_1.01_Gm04_43059665_A_C	BARC_2.0_Gm04_46204517	715588307	18.855	46204517
4	BARC_1.01_Gm04_43390997_A_C	BARC_2.0_Gm04_46536196	715588347	21.161	46536196
4	BARC_1.01_Gm04_43800862_C_T	BARC_2.0_Gm04_46948720	715588398	24.664	46948720
4	BARC_1.01_Gm04_43885291_A_G	BARC_2.0_Gm04_47033150	715588410	25.279	47033150
4	BARC_1.01_Gm04_43966863_G_A	BARC_2.0_Gm04_47114807	715588424	25.828	47114807
4	BARC_1.01_Gm04_44170480_C_A	BARC_2.0_Gm04_47296603	715588460	27.956	47296603
4	BARC_1.01_Gm04_44220515_C_T	BARC_2.0_Gm04_47346638	715588473	28.41	47346638
4	BARC_1.01_Gm04_44290827_T_C	BARC_2.0_Gm04_47416922	715588488	28.66	47416922
4	BARC_1.01_Gm04_44383936_C_T	BARC_2.0_Gm04_47510218	715588503	28.66	47510218
4	BARC_1.01_Gm04_44873112_T_C	BARC_2.0_Gm04_48002103	715588542	34.481	48002103
4	BARC_1.01_Gm04_44924553_A_G	BARC_2.0_Gm04_48053544	715588548	35.663	48053544
4	BARC_1.01_Gm04_45004787_A_G	BARC_2.0_Gm04_48133794	715588554	38.279	48133794
4	BARC_1.01_Gm04_45093386_G_A	BARC_2.0_Gm04_48222393	715588571	39.556	48222393
4	BARC_1.01_Gm04_45221708_C_T	BARC_2.0_Gm04_48350713	715588597	39.556	48350713
4	BARC_1.01_Gm04_45313496_C_T	BARC_2.0_Gm04_48442502	715588613	40.152	48442502
4	BARC_1.01_Gm04_45514250_A_G	BARC_2.0_Gm04_48643257	715588639	41.4	48643257
4	BARC_1.01_Gm04_45613405_T_C	BARC_2.0_Gm04_48742467	715588649	42.024	48742467
4	BARC_1.01_Gm04_45999196_C_A	BARC_2.0_Gm04_49127886	715588669	45.638	49127886
4	BARC_1.01_Gm04_46086046_G_A	BARC_2.0_Gm04_49214232	715588681	48.136	49214232
4	BARC_1.01_Gm04_46280438_G_A	BARC_2.0_Gm04_49408492	715588694	51.645	49408492
4	BARC_1.01_Gm04_47092275_T_C	BARC_2.0_Gm04_50223267	715588830	56.884	50223267
4	BARC_1.01_Gm04_47718975_A_C	BARC_2.0_Gm04_50850285	715588903	66.289	50850285
4	BARC_1.01_Gm04_47981836_T_C	BARC_2.0_Gm04_51113353	715588919	69.359	51113353
4	BARC_1.01_Gm04_48244118_G_A	BARC_2.0_Gm04_51375575	715588954	71.068	51375575
4	BARC_1.01_Gm04_48198636_G_A	BARC_2.0_Gm04_51330095	715588949	71.128	51330095
4	BARC_1.01_Gm04_48140577_G_A	BARC_2.0_Gm04_51272076	715588940	71.163	51272076
4	BARC_1.01_Gm04_48414788_T_C	BARC_2.0_Gm04_51546265	715588972	72.338	51546265
4	BARC_1.01_Gm04_48812166_A_G	BARC_2.0_Gm04_51957955	715589007	75.188	51957955
4	BARC_1.01_Gm04_48856621_C_T	BARC_2.0_Gm04_52002411	715589016	75.351	52002411
4	BARC_1.01_Gm04_48977363_C_T	BARC_2.0_Gm04_52122999	715589027	75.503	52122999
4	BARC_1.01_Gm04_48726831_C_T	BARC_2.0_Gm04_51872562	715589000	76.073	51872562
5a	BARC_1.01_Gm05_33618722_T_C	BARC_2.0_Gm05_33887621	715590919	0	33887621
5a	BARC_1.01_Gm05_33737561_T_C	BARC_2.0_Gm05_34006356	715590942	0.587	34006356
5a	BARC_1.01_Gm05_33785297_T_C	BARC_2.0_Gm05_34054092	715590953	0.587	34054092
5a	BARC_1.01_Gm05_33843473_C_T	BARC_2.0_Gm05_34112269	715590971	1.15	34112269
5a	BARC_1.01_Gm05_36749252_T_C	BARC_2.0_Gm05_37039750	715591385	21.796	37039750
5a	BARC_1.01_Gm05_36849833_T_C	BARC_2.0_Gm05_37139944	715591399	21.796	37139944
5a	BARC_1.01_Gm05_37027716_G_A	BARC_2.0_Gm05_37317508	715591412	22.911	37317508
5a	BARC_1.01_Gm05_37043636_A_C	BARC_2.0_Gm05_37333428	715591417	22.911	37333428
5a	BARC_1.01_Gm05_37071607_G_A	BARC_2.0_Gm05_37361399	715591421	22.911	37361399
5a	BARC_1.01_Gm05_37115396_A_G	BARC_2.0_Gm05_37405444	715591437	22.911	37405444
5a	BARC_1.01_Gm05_37194257_T_C	BARC_2.0_Gm05_37484301	715591449	23.46	37484301
5a	BARC_1.01_Gm05_37260149_A_G	BARC_2.0_Gm05_37550193	715591463	23.46	37550193
5a	BARC_1.01_Gm05_37305888_A_G	BARC_2.0_Gm05_37595926	715591467	23.46	37595926
5a	BARC_1.01_Gm05_37592640_T_C	BARC_2.0_Gm05_37882533	715591523	26.076	37882533
5a	BARC_1.01_Gm05_37611048_C_T	BARC_2.0_Gm05_37900941	715591526	26.076	37900941
5a	BARC_1.01_Gm05_37744939_G_T	BARC_2.0_Gm05_38035040	715591550	26.076	38035040
5a	BARC_1.01_Gm05_37834044_A_G	BARC_2.0_Gm05_38124189	715591558	26.076	38124189
5a	BARC_1.01_Gm05_37848366_C_A	BARC_2.0_Gm05_38138511	715591562	26.076	38138511
5a	BARC_1.01_Gm05_37990846_C_T	BARC_2.0_Gm05_38280990	715591594	26.625	38280990
5a	BARC_1.01_Gm05_41740936_C_T	BARC_2.0_Gm05_38597425	715592240	27.173	38597425
5a	BARC_1.01_Gm05_41658399_C_T	BARC_2.0_Gm05_38679910	715592231	27.721	38679910
5a	BARC_1.01_Gm05_41446899_T_C	BARC_2.0_Gm05_38890959	715592192	29.469	38890959
5a	BARC_1.01_Gm05_41481303_T_C	BARC_2.0_Gm05_38856557	715592199	30.029	38856557
5a	BARC_1.01_Gm05_40642754_C_A	BARC_2.0_Gm05_39696120	715591991	35.877	39696120
5a	BARC_1.01_Gm05_40452052_G_T	BARC_2.0_Gm05_39886822	715591954	37.868	39886822
5a	BARC_1.01_Gm05_39374746_C_T	BARC_2.0_Gm05_40974254	715591790	44.819	40974254
5a	BARC_1.01_Gm05_39083568_A_G	BARC_2.0_Gm05_41265253	715591728	47.27	41265253
5a	BARC_1.01_Gm05_38636402_G_A	BARC_2.0_Gm05_41712419	715591655	48.469	41712419
5a	BARC_1.01_Gm05_38674350_C_T	BARC_2.0_Gm05_41674471	715591659	49.048	41674471
5b	BARC_1.01_Gm05_285672_T_C	BARC_2.0_Gm05_1960856	715590397	0	1960856
5b	BARC_1.01_Gm05_394764_T_C	BARC_2.0_Gm05_2069948	715591802	2.708	2069948
5b	BARC_1.01_Gm05_429856_A_G	BARC_2.0_Gm05_2105040	715592268	2.708	2105040
5b	BARC_1.01_Gm05_492138_C_T	BARC_2.0_Gm05_2167334	715592317	3.264	2167334
5b	BARC_1.01_Gm05_538322_G_T	BARC_2.0_Gm05_2213518	715592346	3.821	2213518
5b	BARC_1.01_Gm05_682648_A_G	BARC_2.0_Gm05_2357871	715592433	5.867	2357871
5b	BARC_1.01_Gm05_765761_G_T	BARC_2.0_Gm05_2440984	715592477	7.028	2440984
5b	BARC_1.01_Gm05_1744708_G_A	BARC_2.0_Gm05_3467767	715590056	22.728	3467767
5b	BARC_1.01_Gm05_2647363_C_T	BARC_2.0_Gm05_4368128	715590284	38.139	4368128
5b	BARC_1.01_Gm05_2674662_T_G	BARC_2.0_Gm05_4395428	715590297	38.139	4395428
5b	BARC_1.01_Gm05_2708074_T_C	BARC_2.0_Gm05_4423839	715590313	38.139	4423839
5b	BARC_1.01_Gm05_3284858_A_G	BARC_2.0_Gm05_5001282	715590818	46.309	5001282
5b	BARC_1.01_Gm05_3764264_C_T	BARC_2.0_Gm05_5480565	715591532	49.956	5480565
5b	BARC_1.01_Gm05_3905135_T_C	BARC_2.0_Gm05_5621714	715591712	51.094	5621714
5b	BARC_1.01_Gm05_4037530_A_G	BARC_2.0_Gm05_5753185	715591938	51.665	5753185
5b	BARC_1.01_Gm05_3859212_C_T	BARC_2.0_Gm05_5575791	715591650	52.826	5575791
6a	BARC_1.01_Gm06_5829396_G_A	BARC_2.0_Gm06_5835215	715595367	0	5835215
6a	BARC_1.01_Gm06_5847946_T_G	BARC_2.0_Gm06_5853765	715595369	0	5853765
6a	BARC_1.01_Gm06_6094090_G_T	BARC_2.0_Gm06_6099232	715595392	3.641	6099232
6a	BARC_1.01_Gm06_7072768_A_G	BARC_2.0_Gm06_7078527	715595478	12.519	7078527
6a	BARC_1.01_Gm06_7259462_T_C	BARC_2.0_Gm06_7265304	715595487	13.72	7265304
6a	BARC_1.01_Gm06_8079300_T_C	BARC_2.0_Gm06_8085085	715595583	22.719	8085085
6a	BARC_1.01_Gm06_8338093_G_A	BARC_2.0_Gm06_8343876	715595598	25.05	8343876
6a	BARC_1.01_Gm06_8630236_C_T	BARC_2.0_Gm06_8636013	715595616	26.762	8636013
6a	BARC_1.01_Gm06_8802768_C_T	BARC_2.0_Gm06_8808577	715595637	26.762	8808577
6a	BARC_1.01_Gm06_9081030_C_A	BARC_2.0_Gm06_9087027	715595654	27.311	9087027
6a	BARC_1.01_Gm06_9153377_A_G	BARC_2.0_Gm06_9163989	715595659	27.311	9163989
6a	BARC_1.01_Gm06_9216536_A_C	BARC_2.0_Gm06_9227148	715595663	27.311	9227148
6a	BARC_1.01_Gm06_10993554_A_G	BARC_2.0_Gm06_11019800	715592742	50.151	11019800
6a	BARC_1.01_Gm06_11098210_C_T	BARC_2.0_Gm06_11124796	715592752	50.727	11124796
6b	BARC_1.01_Gm06_14058543_A_C	BARC_2.0_Gm06_14094641	715593161	0	14094641
6b	BARC_1.01_Gm06_16207402_T_C	BARC_2.0_Gm06_16256683	715593501	16.281	16256683
6b	BARC_1.01_Gm06_15910152_A_G	BARC_2.0_Gm06_15959069	715593448	17.402	15959069
6b	BARC_1.01_Gm06_45768166_A_G	BARC_2.0_Gm06_46295298	715594534	39.11	46295298
6b	BARC_1.01_Gm06_46186757_C_T	BARC_2.0_Gm06_46719374	715594569	39.11	46719374
6b	BARC_1.01_Gm06_46564658_C_A	BARC_2.0_Gm06_47112305	715594630	41.416	47112305
6b	BARC_1.01_Gm06_47723155_T_C	BARC_2.0_Gm06_48344234	715594872	52.583	48344234
6b	BARC_1.01_Gm06_48582951_G_A	BARC_2.0_Gm06_48211587	715595003	52.583	48211587
7a	BARC_1.01_Gm07_4837493_A_G	BARC_2.0_Gm07_4885291	715598267	0	4885291
7a	BARC_1.01_Gm07_5152231_A_G	BARC_2.0_Gm07_5191003	715598301	2.37	5191003
7a	BARC_1.01_Gm07_5226366_C_T	BARC_2.0_Gm07_5265136	715598313	2.642	5265136
7a	BARC_1.01_Gm07_5352313_T_C	BARC_2.0_Gm07_5391104	715598329	2.642	5391104
7a	BARC_1.01_Gm07_5490895_G_T	BARC_2.0_Gm07_5529532	715598353	2.642	5529532
7a	BARC_1.01_Gm07_5900018_A_G	BARC_2.0_Gm07_5938285	715598413	3.472	5938285
7a	BARC_1.01_Gm07_6161800_A_G	BARC_2.0_Gm07_6200435	715598450	4.877	6200435
7a	BARC_1.01_Gm07_6521175_T_C	BARC_2.0_Gm07_6559823	715598498	4.877	6559823
7a	BARC_1.01_Gm07_6555810_T_C	BARC_2.0_Gm07_6594458	715598506	4.877	6594458
7a	BARC_1.01_Gm07_6352113_T_G	BARC_2.0_Gm07_6390761	715598478	5.425	6390761
7a	BARC_1.01_Gm07_6405598_A_G	BARC_2.0_Gm07_6444246	715598483	5.425	6444246
7a	BARC_1.01_Gm07_6604493_G_A	BARC_2.0_Gm07_6643125	715598514	5.425	6643125
7a	BARC_1.01_Gm07_6859582_A_G	BARC_2.0_Gm07_6898693	715598542	7.344	6898693
7a	BARC_1.01_Gm07_6947362_A_G	BARC_2.0_Gm07_6985620	715598558	7.94	6985620
7a	BARC_1.01_Gm07_7032715_G_A	BARC_2.0_Gm07_7070970	715598569	8.517	7070970
7a	BARC_1.01_Gm07_7160924_T_C	BARC_2.0_Gm07_7199289	715598582	9.099	7199289
7a	BARC_1.01_Gm07_7096376_G_T	BARC_2.0_Gm07_7134727	715598573	9.928	7134727
7a	BARC_1.01_Gm07_7369745_C_T	BARC_2.0_Gm07_7409086	715598608	11.217	7409086
7a	BARC_1.01_Gm07_7579367_G_A	BARC_2.0_Gm07_7618741	715598641	12.459	7618741
7a	BARC_1.01_Gm07_7666127_T_C	BARC_2.0_Gm07_7705501	715598665	12.459	7705501
7a	BARC_1.01_Gm07_8112122_C_T	BARC_2.0_Gm07_8151504	715598762	13.007	8151504
7a	BARC_1.01_Gm07_8166605_T_C	BARC_2.0_Gm07_8206004	715598774	13.007	8206004
7b	BARC_1.01_Gm07_16979586_C_T	BARC_2.0_Gm07_17065562	715596625	0	17065562
7b	BARC_1.01_Gm07_17615932_A_G	BARC_2.0_Gm07_17699946	715596673	1.161	17699946
7b	BARC_1.01_Gm07_18633505_T_C	BARC_2.0_Gm07_18723135	715596707	4.164	18723135
7b	BARC_1.01_Gm07_20527016_C_T	BARC_2.0_Gm07_20626887	715596775	8.535	20626887
7b	BARC_1.01_Gm07_21193861_G_A	BARC_2.0_Gm07_21255540	715596792	8.535	21255540
7b	BARC_1.01_Gm07_21217603_T_C	BARC_2.0_Gm07_21293829	715596794	8.535	21293829
7b	BARC_1.01_Gm07_22668340_A_G	BARC_2.0_Gm07_24508189	715596826	9.084	24508189
7b	BARC_1.01_Gm07_22686796_T_C	BARC_2.0_Gm07_24489733	715596828	9.084	24489733
7b	BARC_1.01_Gm07_23710284_A_G	BARC_2.0_Gm07_23456879	715596853	9.084	23456879
7b	BARC_1.01_Gm07_24197913_T_G	BARC_2.0_Gm07_22970212	715596862	9.084	22970212
7b	BARC_1.01_Gm07_24960162_C_A	BARC_2.0_Gm07_25078333	715596886	9.084	25078333
7b	BARC_1.01_Gm07_26960074_A_G	BARC_2.0_Gm07_27011688	715596955	9.084	27011688
7b	BARC_1.01_Gm07_27445113_A_G	BARC_2.0_Gm07_27503018	715596983	9.084	27503018
7b	BARC_1.01_Gm07_28865848_T_C	BARC_2.0_Gm07_28935619	715597036	9.084	28935619
7b	BARC_1.01_Gm07_30018015_T_C	BARC_2.0_Gm07_29946583	715597074	9.084	29946583
7b	BARC_1.01_Gm07_35142318_A_G	BARC_2.0_Gm07_35006083	715597296	10.784	35006083
7b	BARC_1.01_Gm07_35194991_A_G	BARC_2.0_Gm07_35058752	715597298	10.784	35058752
7b	BARC_1.01_Gm07_35547398_T_C	BARC_2.0_Gm07_35411154	715597327	17.214	35411154
7b	BARC_1.01_Gm07_35619623_G_A	BARC_2.0_Gm07_35483387	715597336	17.214	35483387
7b	BARC_1.01_Gm07_35992034_T_G	BARC_2.0_Gm07_35868100	715597365	22.302	35868100
7b	BARC_1.01_Gm07_40945201_C_T	BARC_2.0_Gm07_40896029	715597998	54.938	40896029
7b	BARC_1.01_Gm07_42102555_A_G	BARC_2.0_Gm07_42048848	715598078	62.97	42048848
7b	BARC_1.01_Gm07_42275940_A_C	BARC_2.0_Gm07_42222270	715598089	62.97	42222270
7b	BARC_1.01_Gm07_42450573_A_G	BARC_2.0_Gm07_42396323	715598109	64.671	42396323
7b	BARC_1.01_Gm07_42643191_A_G	BARC_2.0_Gm07_42588941	715598121	69.184	42588941
7b	BARC_1.01_Gm07_42851461_T_C	BARC_2.0_Gm07_42797211	715598131	71.031	42797211
7b	BARC_1.01_Gm07_42923420_G_A	BARC_2.0_Gm07_42869168	715598139	71.031	42869168
7b	BARC_1.01_Gm07_44451098_G_A	BARC_2.0_Gm07_44397815	715598228	83.7	44397815
7b	BARC_1.01_Gm07_44621109_A_G	BARC_2.0_Gm07_44567848	715598241	83.7	44567848
8	BARC_1.01_Gm08_2288307_A_G	BARC_2.0_Gm08_2292177	715600970	0	2292177
8	BARC_1.01_Gm08_2394647_G_A	BARC_2.0_Gm08_2398166	715601139	0	2398166
8	BARC_1.01_Gm08_2467547_G_T	BARC_2.0_Gm08_2471066	715601166	0	2471066
8	BARC_1.01_Gm08_2837248_T_C	BARC_2.0_Gm08_2840929	715601296	4.967	2840929
8	BARC_1.01_Gm08_3018731_A_C	BARC_2.0_Gm08_3022795	715601362	5.807	3022795
8	BARC_1.01_Gm08_3178655_C_A	BARC_2.0_Gm08_3182921	715601417	6.079	3182921
8	BARC_1.01_Gm08_3272385_G_T	BARC_2.0_Gm08_3276651	715601444	6.079	3276651
8	BARC_1.01_Gm08_3285222_T_C	BARC_2.0_Gm08_3289486	715601449	6.079	3289486
8	BARC_1.01_Gm08_3369110_G_A	BARC_2.0_Gm08_3373388	715601478	7.232	3373388
8	BARC_1.01_Gm08_4266625_A_C	BARC_2.0_Gm08_4272701	715602078	17.737	4272701
8	BARC_1.01_Gm08_5701842_C_T	BARC_2.0_Gm08_5709053	715602602	28.687	5709053
8	BARC_1.01_Gm08_6188267_T_G	BARC_2.0_Gm08_6196069	715602631	33.01	6196069
8	BARC_1.01_Gm08_7418586_T_C	BARC_2.0_Gm08_7425389	715602678	45.929	7425389
8	BARC_1.01_Gm08_7714968_T_C	BARC_2.0_Gm08_7721316	715602701	50.215	7721316
8	BARC_1.01_Gm08_8695745_A_C	BARC_2.0_Gm08_8725772	715602796	54.507	8725772
8	BARC_1.01_Gm08_9484695_T_C	BARC_2.0_Gm08_9476804	715602869	61.118	9476804
8	BARC_1.01_Gm08_9700052_T_G	BARC_2.0_Gm08_9692119	715602895	63.473	9692119
8	BARC_1.01_Gm08_10048490_G_A	BARC_2.0_Gm08_NA	715599137	64.022	NA
8	BARC_1.01_Gm08_10073125_T_C	BARC_2.0_Gm08_NA	715599141	64.022	NA
8	BARC_1.01_Gm08_10172600_G_A	BARC_2.0_Gm08_10085363	715599150	64.022	10085363
8	BARC_1.01_Gm08_10330658_A_C	BARC_2.0_Gm08_10243564	715599171	64.022	10243564
8	BARC_1.01_Gm08_9741542_T_C	BARC_2.0_Gm08_9733609	715602897	64.022	9733609
8	BARC_1.01_Gm08_9789047_T_C	BARC_2.0_Gm08_9781116	715602899	64.022	9781116
8	BARC_1.01_Gm08_9885021_T_C	BARC_2.0_Gm08_9877098	715602909	64.022	9877098
8	BARC_1.01_Gm08_9970013_G_T	BARC_2.0_Gm08_9962057	715602924	64.022	9962057
8	BARC_1.01_Gm08_10418912_C_T	BARC_2.0_Gm08_10331662	715599180	64.57	10331662
8	BARC_1.01_Gm08_10621107_C_A	BARC_2.0_Gm08_10533831	715599209	64.57	10533831
8	BARC_1.01_Gm08_10670190_C_T	BARC_2.0_Gm08_10582175	715599214	64.57	10582175
8	BARC_1.01_Gm08_10735245_T_G	BARC_2.0_Gm08_10646123	715599225	64.57	10646123
8	BARC_1.01_Gm08_11359720_A_G	BARC_2.0_Gm08_11270610	715599268	66.876	11270610
8	BARC_1.01_Gm08_11685418_C_T	BARC_2.0_Gm08_11602284	715599303	66.876	11602284
8	BARC_1.01_Gm08_11759489_C_T	BARC_2.0_Gm08_11676355	715599311	66.876	11676355
8	BARC_1.01_Gm08_12055669_A_G	BARC_2.0_Gm08_11973143	715599356	69.555	11973143
8	BARC_1.01_Gm08_12251183_T_C	BARC_2.0_Gm08_12168750	715599375	70.771	12168750
8	BARC_1.01_Gm08_15131577_A_G	BARC_2.0_Gm08_15062941	715599654	88.166	15062941
8	BARC_1.01_Gm08_15153503_G_T	BARC_2.0_Gm08_15084953	715599658	88.731	15084953
8	BARC_1.01_Gm08_17273651_T_C	BARC_2.0_Gm08_17207837	715599905	108.345	17207837
8	BARC_1.01_Gm08_17399376_A_G	BARC_2.0_Gm08_17333566	715599932	108.345	17333566
8	BARC_1.01_Gm08_17444010_T_G	BARC_2.0_Gm08_17378200	715599938	108.345	17378200
8	BARC_1.01_Gm08_17579484_C_T	BARC_2.0_Gm08_17514307	715599950	109.46	17514307
8	BARC_1.01_Gm08_18101486_A_G	BARC_2.0_Gm08_18036698	715600011	115.513	18036698
8	Satt437			118.81	18871647
8	BARC_1.01_Gm08_18748606_T_G	BARC_2.0_Gm08_18694242	715600103	121.426	18694242
8	BARC_1.01_Gm08_19414487_A_G	BARC_2.0_Gm08_19371483	715600223	123.887	19371483
8	BARC_1.01_Gm08_19635121_T_C	BARC_2.0_Gm08_19592124	715600304	124.458	19592124
8	BARC_1.01_Gm08_20536534_C_T	BARC_2.0_Gm08_20493647	715600538	125.653	20493647
8	BARC_1.01_Gm08_19887196_G_A	BARC_2.0_Gm08_19844613	715600388	126.232	19844613
8	BARC_1.01_Gm08_19525771_A_G	BARC_2.0_Gm08_19482774	715600253	126.817	19482774
8	BARC_1.01_Gm08_19292385_T_C	BARC_2.0_Gm08_19249481	715600190	127.368	19249481
8	BARC_1.01_Gm08_19835719_T_G	BARC_2.0_Gm08_19793071	715600381	128.483	19793071
8	BARC_1.01_Gm08_21170988_C_T	BARC_2.0_Gm08_21127737	715600609	131.103	21127737
8	BARC_1.01_Gm08_21172458_T_C	BARC_2.0_Gm08_21129207	715600614	131.103	21129207
8	BARC_1.01_Gm08_21933156_G_A	BARC_2.0_Gm08_21888120	715600773	132.218	21888120
8	BARC_1.01_Gm08_22013366_G_A	BARC_2.0_Gm08_21968675	715600813	132.218	21968675
8	BARC_1.01_Gm08_21443387_G_T	BARC_2.0_Gm08_21398730	715600683	133.471	21398730
8	BARC_1.01_Gm08_21425355_G_A	BARC_2.0_Gm08_21380698	715600672	133.477	21380698
8	BARC_1.01_Gm08_22123551_G_A	BARC_2.0_Gm08_22078860	715600833	135.327	22078860
8	BARC_1.01_Gm08_22502686_T_C	BARC_2.0_Gm08_22458655	715600879	135.327	22458655
8	BARC_1.01_Gm08_22702507_C_T	BARC_2.0_Gm08_22658482	715600943	137.093	22658482
8	Satt232			140.477	22915759
8	BARC_063663_18423		107929609	147.531	22547603
8	BARC_1.01_Gm08_23245678_A_G	BARC_2.0_Gm08_23164827	715601105	151.758	23164827
8	BARC_1.01_Gm08_23691942_G_A	BARC_2.0_Gm08_23614953	715601127	153.638	23614953
8	BARC_1.01_Gm08_25518395_C_A	BARC_2.0_Gm08_25435928	715601199	153.638	25435928
8	BARC_1.01_Gm08_27721821_G_A	BARC_2.0_Gm08_27620272	715601281	153.638	27620272
8	BARC_1.01_Gm08_28027433_T_C	BARC_2.0_Gm08_27885824	715601286	153.638	27885824
8	BARC_1.01_Gm08_29497457_C_A	BARC_2.0_Gm08_30133773	715601331	153.638	30133773
8	BARC_1.01_Gm08_34085111_C_T	BARC_2.0_Gm08_34690104	715601489	153.638	34690104
8	BARC_1.01_Gm08_34506326_G_A	BARC_2.0_Gm08_35113908	715601502	154.186	35113908
8	BARC_1.01_Gm08_35102127_G_A	BARC_2.0_Gm08_35718665	715601519	154.735	35718665
8	BARC_1.01_Gm08_36324664_T_C	BARC_2.0_Gm08_36939282	715601560	155.564	36939282
8	BARC_1.01_Gm08_35467148_T_C	BARC_2.0_Gm08_36075677	715601530	156.113	36075677
8	BARC_1.01_Gm08_35664370_C_T	BARC_2.0_Gm08_36272305	715601537	156.113	36272305
8	BARC_1.01_Gm08_35856368_C_A	BARC_2.0_Gm08_36466450	715601544	156.113	36466450
8	BARC_1.01_Gm08_39969061_C_T	BARC_2.0_Gm08_40597410	715601733	160.045	40597410
8	BARC_1.01_Gm08_40173645_T_C	BARC_2.0_Gm08_40810156	715601759	161.243	40810156
8	BARC_1.01_Gm08_40345085_C_A	BARC_2.0_Gm08_40981382	715601792	161.797	40981382
9	BARC_1.01_Gm09_104404_T_C	BARC_2.0_Gm09_106196	715602941	0	106196
9	BARC_1.01_Gm09_342047_T_C	BARC_2.0_Gm09_343841	715603675	0.56	343841
9	BARC_1.01_Gm09_439265_T_C	BARC_2.0_Gm09_441060	715604778	1.703	441060
9	BARC_1.01_Gm09_886505_T_C	BARC_2.0_Gm09_888248	715605440	4.7	888248
9	BARC_1.01_Gm09_998472_G_A	BARC_2.0_Gm09_999925	715605482	4.7	999925
9	BARC_1.01_Gm09_1111460_T_C	BARC_2.0_Gm09_1125880	715602967	5.815	1125880
9	BARC_1.01_Gm09_1162832_G_A	BARC_2.0_Gm09_1177394	715602986	5.815	1177394
9	BARC_1.01_Gm09_2685308_G_A	BARC_2.0_Gm09_2708542	715603429	15.614	2708542
9	BARC_1.01_Gm09_2926870_T_C	BARC_2.0_Gm09_2967076	715603506	21.321	2967076
9	BARC_1.01_Gm09_2976373_A_G	BARC_2.0_Gm09_3016579	715603523	21.88	3016579
9	BARC_1.01_Gm09_3101824_A_G	BARC_2.0_Gm09_3142002	715603561	21.88	3142002
9	BARC_1.01_Gm09_3174245_A_G	BARC_2.0_Gm09_3215278	715603594	21.88	3215278
9	BARC_1.01_Gm09_3230237_T_C	BARC_2.0_Gm09_3271302	715603616	23.007	3271302
9	BARC_1.01_Gm09_4517002_T_C	BARC_2.0_Gm09_4558982	715604881	42.288	4559892
9	BARC_1.01_Gm09_14923108_C_A	BARC_2.0_Gm09_15487393	715603084	64.425	15487393
9	BARC_1.01_Gm09_18598782_G_A	BARC_2.0_Gm09_19208849	715603210	65.001	19208849
9	BARC_1.01_Gm09_32096458_C_T	BARC_2.0_Gm09_34705645	715603610	74.891	34705645
9	BARC_1.01_Gm09_31217330_T_C	BARC_2.0_Gm09_33843724	715603573	75.454	33843724
9	BARC_1.01_Gm09_34830637_A_G	BARC_2.0_Gm09_37391443	715603700	82.468	37391443
9	BARC_1.01_Gm09_36666374_A_C	BARC_2.0_Gm09_39239605	715603800	91.41	39239605
9	BARC_1.01_Gm09_36784974_C_T	BARC_2.0_Gm09_39358464	715603816	91.41	39358464
9	BARC_1.01_Gm09_39605825_C_T	BARC_2.0_Gm09_42283105	715604233	118.946	42283105
9	BARC_1.01_Gm09_40326613_T_C	BARC_2.0_Gm09_43003730	715604330	130.249	43003730
9	BARC_1.01_Gm09_40535562_T_C	BARC_2.0_Gm09_43212679	715604355	132.126	43212679
9	BARC_1.01_Gm09_40638454_A_G	BARC_2.0_Gm09_43315338	715604374	132.126	43315338
9	BARC_1.01_Gm09_40706793_A_C	BARC_2.0_Gm09_43401680	715604395	132.126	43401680
9	BARC_1.01_Gm09_40822345_T_G	BARC_2.0_Gm09_43517260	715604411	132.126	43517260
9	BARC_1.01_Gm09_41103872_T_C	BARC_2.0_Gm09_43818290	715604453	133.247	43818290
9	BARC_1.01_Gm09_41389071_G_A	BARC_2.0_Gm09_44104810	715604482	133.795	44104810
9	BARC_1.01_Gm09_41548661_T_C	BARC_2.0_Gm09_44264423	715604498	134.355	44264423
9	BARC_1.01_Gm09_41253226_T_C	BARC_2.0_Gm09_43968962	715604469	134.937	43968962
9	BARC_1.01_Gm09_43370976_T_C	BARC_2.0_Gm09_46575741	715604689	154.831	46575741
9	BARC_1.01_Gm09_44020265_C_T	BARC_2.0_Gm09_47225154	715604781	160.545	47225154
9	BARC_1.01_Gm09_44054693_A_G	BARC_2.0_Gm09_47259302	715604788	160.545	47259302
9	BARC_1.01_Gm09_44188059_T_C	BARC_2.0_Gm09_47388342	715604800	161.093	47388342
9	BARC_1.01_Gm09_44266451_T_G	BARC_2.0_Gm09_47466734	715604805	161.093	47466734
9	BARC_1.01_Gm09_44398393_C_A	BARC_2.0_Gm09_47598386	715604816	161.093	47598386
9	BARC_1.01_Gm09_44598626_G_A	BARC_2.0_Gm09_47798573	715604827	162.214	47798573
9	BARC_1.01_Gm09_44732111_G_A	BARC_2.0_Gm09_47932059	715604839	163.914	47932059
9	BARC_1.01_Gm09_44855340_C_T	BARC_2.0_Gm09_48055288	715604850	165.035	48055288
9	BARC_1.01_Gm09_44963125_G_T	BARC_2.0_Gm09_48162901	715604857	165.035	48162901
9	BARC_1.01_Gm09_45101803_G_A	BARC_2.0_Gm09_48300022	715604870	165.035	48300022
9	BARC_1.01_Gm09_45482083_C_T	BARC_2.0_Gm09_48680356	715604911	166.759	48680356
9	BARC_1.01_Gm09_45548496_T_G	BARC_2.0_Gm09_48746815	715604914	167.319	48746815
10	BARC_1.01_Gm10_2437001_A_G	BARC_2.0_Gm10_2445007	715605954	0	2445007
10	BARC_1.01_Gm10_3183187_T_C	BARC_2.0_Gm10_3190951	715606212	8.136	3190951
10	BARC_1.01_Gm10_4035277_A_C	BARC_2.0_Gm10_4052703	715607024	13.88	4052703
10	BARC_1.01_Gm10_4628151_G_A	BARC_2.0_Gm10_4644778	715607634	18.904	4644778
10	BARC_1.01_Gm10_4814162_C_T	BARC_2.0_Gm10_4833274	715607866	19.458	4833274
10	BARC_1.01_Gm10_5026251_T_C	BARC_2.0_Gm10_5044988	715608172	20.601	5044988
10	BARC_1.01_Gm10_5295541_G_A	BARC_2.0_Gm10_5317658	715608244	20.601	5317658
10	BARC_1.01_Gm10_5556984_A_G	BARC_2.0_Gm10_5588824	715608307	23.031	5588824
10	BARC_1.01_Gm10_6460304_G_A	BARC_2.0_Gm10_6487877	715608430	29.002	6487877
10	BARC_1.01_Gm10_36276152_A_G	BARC_2.0_Gm10_36804130	715606361	46.691	36804130
10	BARC_1.01_Gm10_36448006_T_G	BARC_2.0_Gm10_36974968	715606383	46.691	36974968
10	BARC_1.01_Gm10_36634025_T_C	BARC_2.0_Gm10_37161455	715606397	46.691	37161455
10	BARC_1.01_Gm10_36975604_C_T	BARC_2.0_Gm10_37502435	715606492	49.307	37502435
10	BARC_1.01_Gm10_37019917_A_G	BARC_2.0_Gm10_37546748	715606501	49.307	37546748
10	BARC_1.01_Gm10_37168706_G_A	BARC_2.0_Gm10_37695630	715606543	49.307	37695630
10	BARC_1.01_Gm10_38025918_A_C	BARC_2.0_Gm10_38550767	715606636	56.125	38550767
10	BARC_1.01_Gm10_38105991_T_C	BARC_2.0_Gm10_38639954	715606640	56.125	38639954
10	BARC_1.01_Gm10_38489306_T_G	BARC_2.0_Gm10_39037501	715606671	59.707	39037501
10	BARC_1.01_Gm10_38535822_G_A	BARC_2.0_Gm10_39083995	715606679	59.707	39083995
10	BARC_1.01_Gm10_38751669_C_A	BARC_2.0_Gm10_39299840	715606716	62.012	39299840
10	BARC_1.01_Gm10_38822578_C_A	BARC_2.0_Gm10_39370751	715606735	62.012	39370751
10	BARC_1.01_Gm10_40646744_G_A	BARC_2.0_Gm10_41180154	715607044	80.561	41180154
10	BARC_1.01_Gm10_40692799_T_C	BARC_2.0_Gm10_41226209	715607051	80.561	41226209
11a	BARC_1.01_Gm11_36124908_T_G	BARC_2.0_Gm11_31649628	715610230	0	31649628
11a	BARC_1.01_Gm11_36174968_T_C	BARC_2.0_Gm11_31699831	715610231	0	31699831
11a	BARC_1.01_Gm11_36293058_A_G	BARC_2.0_Gm11_31817929	715610241	0.548	31817929
11a	BARC_1.01_Gm11_36404950_G_A	BARC_2.0_Gm11_31929823	715610250	1.096	31929823
11a	BARC_1.01_Gm11_36469908_T_C	BARC_2.0_Gm11_31994782	715610262	1.096	31994782
11a	BARC_1.01_Gm11_36581897_A_G	BARC_2.0_Gm11_32115772	715610289	3.402	32115772
11a	BARC_1.01_Gm11_36733260_C_A	BARC_2.0_Gm11_32276359	715610298	4.517	32276359
11a	BARC_1.01_Gm11_36778892_C_A	BARC_2.0_Gm11_32321992	715610315	4.517	32321992
11a	BARC_1.01_Gm11_36890484_A_G	BARC_2.0_Gm11_32433567	715610337	5.632	32433567
11a	BARC_1.01_Gm11_36931482_C_T	BARC_2.0_Gm11_32474474	715610347	5.632	32474474
11a	BARC_1.01_Gm11_37179389_G_T	BARC_2.0_Gm11_32727353	715610380	6.181	32727353
11a	BARC_1.01_Gm11_37626857_A_G	BARC_2.0_Gm11_33177546	715610433	11.133	33177546
11a	BARC_1.01_Gm11_37710966_A_G	BARC_2.0_Gm11_33261655	715610440	11.133	33261655
11a	BARC_1.01_Gm11_39108822_A_G	BARC_2.0_Gm11_33424559	715610647	12.839	33424559
11a	BARC_1.01_Gm11_38892011_G_A	BARC_2.0_Gm11_33641304	715610617	15.17	33641304
11a	BARC_1.01_Gm11_38496557_T_C	BARC_2.0_Gm11_34037387	715610569	19.445	34037387
11a	BARC_1.01_Gm11_38299330_T_G	BARC_2.0_Gm11_34234546	715610541	22.39	34234546
11a	BARC_1.01_Gm11_38261784_G_A	BARC_2.0_Gm11_34272092	715610530	23.505	34272092
11a	BARC_1.01_Gm11_38183607_G_A	BARC_2.0_Gm11_34350149	715610520	24.626	34350149
11a	BARC_1.01_Gm11_38056078_C_T	BARC_2.0_Gm11_34477652	715610505	25.747	34477652
11a	BARC_1.01_Gm11_37877507_G_A	BARC_2.0_Gm11_34656421	715610473	26.295	34656421
11a	BARC_1.01_Gm11_37978746_G_T	BARC_2.0_Gm11_34554985	715610496	26.295	34554985
11b	BARC_1.01_Gm11_571208_A_C	BARC_2.0_Gm11_580183	715610888	0	580183
11b	BARC_1.01_Gm11_614313_A_G	BARC_2.0_Gm11_623288	715610967	0	623288
11b	BARC_1.01_Gm11_1055471_G_A	BARC_2.0_Gm11_1064453	715608767	2.012	1064453
11b	BARC_1.01_Gm11_1093109_T_G	BARC_2.0_Gm11_1102059	715608805	3.139	1102059
11b	BARC_1.01_Gm11_1161553_T_C	BARC_2.0_Gm11_1170503	715608856	3.687	1170503
11b	BARC_1.01_Gm11_1267809_T_C	BARC_2.0_Gm11_1276760	715608963	4.236	1276760
11b	BARC_1.01_Gm11_1339540_G_A	BARC_2.0_Gm11_1348491	715609002	5.351	1348491
11b	BARC_1.01_Gm11_1395042_C_T	BARC_2.0_Gm11_1403993	715609022	5.351	1403993
11b	BARC_1.01_Gm11_1434561_A_G	BARC_2.0_Gm11_1443512	715609050	5.351	1443512
11b	BARC_1.01_Gm11_1620921_A_C	BARC_2.0_Gm11_1629870	715609320	6.466	1629870
11b	BARC_1.01_Gm11_1711864_C_T	BARC_2.0_Gm11_1720815	715609435	7.014	1720815
11b	BARC_1.01_Gm11_1724354_C_A	BARC_2.0_Gm11_1733305	715609442	7.014	1733305
11b	BARC_1.01_Gm11_1804279_T_C	BARC_2.0_Gm11_1812935	715609541	8.714	1812935
11b	BARC_1.01_Gm11_1874390_T_G	BARC_2.0_Gm11_1882993	715609582	8.714	1882993
11b	BARC_1.01_Gm11_2092125_G_A	BARC_2.0_Gm11_2100501	715609626	9.913	2100501
11b	BARC_1.01_Gm11_3856937_G_T	BARC_2.0_Gm11_3866567	715610573	25.149	3866567
12a	BARC_1.01_Gm12_1761905_G_T	BARC_2.0_Gm12_1766819	715611672	0	1766819
12a	BARC_1.01_Gm12_1839277_A_G	BARC_2.0_Gm12_1844191	715611710	0	1844191
12a	BARC_1.01_Gm12_1883937_G_A	BARC_2.0_Gm12_1888851	715611720	0	1888851
12a	BARC_1.01_Gm12_2049842_G_A	BARC_2.0_Gm12_2054699	715611757	0.548	2054699
12a	BARC_1.01_Gm12_2140417_A_G	BARC_2.0_Gm12_2145273	715611781	0.548	2145273
12a	BARC_1.01_Gm12_2184391_A_G	BARC_2.0_Gm12_2189248	715611786	0.548	2189248
12a	BARC_1.01_Gm12_2331255_T_C	BARC_2.0_Gm12_2335685	715611833	2.249	2335685
12a	BARC_1.01_Gm12_2379195_C_A	BARC_2.0_Gm12_2383625	715611845	2.249	2383625
12a	BARC_1.01_Gm12_2975576_T_C	BARC_2.0_Gm12_2980968	715612043	5.252	2980968
12a	BARC_1.01_Gm12_3175818_A_G	BARC_2.0_Gm12_3181216	715612118	7.502	3181216
12a	BARC_1.01_Gm12_3296301_T_G	BARC_2.0_Gm12_3301952	715612235	7.502	3301952
12a	BARC_1.01_Gm12_3309895_G_A	BARC_2.0_Gm12_3315546	715612248	7.502	3315546
12a	BARC_1.01_Gm12_4829922_C_T	BARC_2.0_Gm12_4830371	715613114	19.837	4830371
12a	BARC_1.01_Gm12_6846625_G_T	BARC_2.0_Gm12_6885126	715613333	53.45	6885126
12a	BARC_1.01_Gm12_8075838_G_A	BARC_2.0_Gm12_8113476	715613528	61.771	8113476
12a	BARC_1.01_Gm12_8469462_T_C	BARC_2.0_Gm12_8505012	715613586	62.078	8505012
12b	BARC_1.01_Gm12_37702572_C_A	BARC_2.0_Gm12_37673640	715612772	0	37673640
12b	BARC_1.01_Gm12_37971963_G_A	BARC_2.0_Gm12_37942902	715612810	2.343	37942902
12b	BARC_1.01_Gm12_38053931_C_T	BARC_2.0_Gm12_38033264	715612824	2.897	38033264
12b	BARC_1.01_Gm12_38183927_C_T	BARC_2.0_Gm12_38161783	715612847	3.451	38161783
12b	BARC_1.01_Gm12_38202617_T_C	BARC_2.0_Gm12_38180473	715612853	3.999	38180473
12b	BARC_1.01_Gm12_38338813_T_C	BARC_2.0_Gm12_38314956	715612859	3.999	38314956
12b	BARC_1.01_Gm12_38498541_C_T	BARC_2.0_Gm12_38473746	715612869	3.999	38473746
13a	BARC_1.01_Gm13_20484995_T_G	BARC_2.0_Gm13_22038516	715614037	0	22038516
13a	BARC_1.01_Gm13_105760_T_G	BARC_2.0_Gm13_21755210	715613730	1.17	21755210
13a	BARC_1.01_Gm13_50706_A_G	BARC_2.0_Gm13_21810264	715616743	1.17	21810264
13a	BARC_1.01_Gm13_717318_C_T	BARC_2.0_Gm13_21147361	715617090	9.554	21147361
13a	BARC_1.01_Gm13_790808_A_G	BARC_2.0_Gm13_21073871	715617200	10.724	21073871
13a	BARC_1.01_Gm13_850370_T_C	BARC_2.0_Gm13_21014295	715617259	10.724	21014295
13a	BARC_1.01_Gm13_898111_T_G	BARC_2.0_Gm13_20966554	715617278	10.996	20966554
13a	BARC_1.01_Gm13_1163621_T_C	BARC_2.0_Gm13_20701079	715613764	13.339	20701079
13a	BARC_1.01_Gm13_1435626_C_T	BARC_2.0_Gm13_20431993	715613845	15.303	20431993
13a	BARC_1.01_Gm13_1528565_A_G	BARC_2.0_Gm13_20339017	715613867	15.303	20339017
13a	BARC_1.01_Gm13_1624949_C_A	BARC_2.0_Gm13_20242637	715613885	15.852	20242637
13a	BARC_1.01_Gm13_1766981_T_C	BARC_2.0_Gm13_20101231	715613953	16.4	20101231
13a	BARC_1.01_Gm13_3316463_A_G	BARC_2.0_Gm13_18552568	715615514	19.982	18552568
13a	BARC_1.01_Gm13_3489099_C_T	BARC_2.0_Gm13_18379941	715615716	19.982	18379941
13a	BARC_1.01_Gm13_3620512_G_A	BARC_2.0_Gm13_18248678	715615894	19.982	18248678
13a	BARC_1.01_Gm13_3719806_T_G	BARC_2.0_Gm13_18149386	715616027	19.982	18149386
13a	BARC_1.01_Gm13_3822639_T_G	BARC_2.0_Gm13_18046553	715616090	19.982	18046553
13a	BARC_1.01_Gm13_4187551_A_G	BARC_2.0_Gm13_17681538	715616433	19.982	17681538
13a	BARC_1.01_Gm13_4204489_C_T	BARC_2.0_Gm13_17664606	715616455	19.982	17664606
13a	BARC_1.01_Gm13_4319851_T_G	BARC_2.0_Gm13_17550011	715616557	19.982	17550011
13a	BARC_1.01_Gm13_4520811_T_C	BARC_2.0_Gm13_17349086	715616643	19.982	17349086
13a	Flowercolor			21.754	17312490
13a	Satt160			24.199	17875691
13a	Satt149			28.047	16855019
13a	BARC_1.01_Gm13_4817327_C_T	BARC_2.0_Gm13_17047053	715616698	32.657	17047053
13a	BARC_1.01_Gm13_4905331_T_C	BARC_2.0_Gm13_16926707	715616710	32.657	16926707
13a	BARC_1.01_Gm13_4739271_T_C	BARC_2.0_Gm13_17125100	715616692	33.586	17125100
13a	BARC_1.01_Gm13_5020064_C_T	BARC_2.0_Gm13_16811968	715616733	35.505	16811968
13a	BARC_1.01_Gm13_5075945_G_A	BARC_2.0_Gm13_16756004	715616745	35.505	16756004
13a	BARC_1.01_Gm13_5769177_G_A	BARC_2.0_Gm13_16051820	715616825	43.822	16051820
13a	BARC_1.01_Gm13_6342969_T_C	BARC_2.0_Gm13_15543548	715616898	48.384	15543548
13a	BARC_1.01_Gm13_7285098_T_C	BARC_2.0_Gm13_14567149	715617113	54.498	14567149
13a	BARC_1.01_Gm13_10630165_T_C	BARC_2.0_Gm13_11259402	715613733	66.1	11259402
13a	BARC_1.01_Gm13_11463853_T_C	BARC_2.0_Gm13_10423581	715613757	66.1	10423581
13a	BARC_1.01_Gm13_8308962_C_A	BARC_2.0_Gm13_13550863	715617250	66.1	13550863
13a	BARC_1.01_Gm13_8529479_G_T	BARC_2.0_Gm13_13331067	715617260	66.1	13331067
13a	BARC_1.01_Gm13_8720423_A_G	BARC_2.0_Gm13_13136275	715617268	66.1	13136275
13a	BARC_1.01_Gm13_9993080_C_T	BARC_2.0_Gm13_11887842	715617303	66.1	11887842
13b	BARC_1.01_Gm13_26504428_C_T	BARC_2.0_Gm13_27700711	715614477	0	27700711
13b	BARC_1.01_Gm13_26573887_G_T	BARC_2.0_Gm13_27770170	715614489	0	27770170
13b	BARC_1.01_Gm13_26447438_T_C	BARC_2.0_Gm13_27643859	715614474	0.011	27643859
13b	BARC_1.01_Gm13_26749514_T_C	BARC_2.0_Gm13_27943258	715614527	1.948	27943258
13b	BARC_1.01_Gm13_26874636_G_A	BARC_2.0_Gm13_28068421	715614558	3.242	28068421
13b	BARC_1.01_Gm13_27302662_C_T	BARC_2.0_Gm13_28496350	715614642	5.944	28496350
13b	BARC_1.01_Gm13_27846120_C_T	BARC_2.0_Gm13_29040223	715614742	7.209	29040223
13b	BARC_1.01_Gm13_27935177_A_G	BARC_2.0_Gm13_29128801	715614755	7.209	29128801
13b	BARC_1.01_Gm13_27987641_C_T	BARC_2.0_Gm13_29181004	715614764	7.209	29181004
13b	BARC_1.01_Gm13_28141969_T_G	BARC_2.0_Gm13_29335356	715614780	7.757	29335356
13b	BARC_1.01_Gm13_28206014_A_C	BARC_2.0_Gm13_29399384	715614794	8.306	29399384
13b	BARC_1.01_Gm13_28437643_G_A	BARC_2.0_Gm13_29630754	715614830	8.306	29630754
13b	BARC_1.01_Gm13_29123830_C_A	BARC_2.0_Gm13_30323488	715614960	8.854	30323488
13b	BARC_1.01_Gm13_29524129_A_C	BARC_2.0_Gm13_30724301	715615024	8.854	30724301
13b	BARC_1.01_Gm13_29042122_C_A	BARC_2.0_Gm13_30241779	715614943	9.403	30241779
13b	BARC_1.01_Gm13_29677928_G_T	BARC_2.0_Gm13_30875555	715615049	9.403	30875555
13b	BARC_1.01_Gm13_28826405_A_C	BARC_2.0_Gm13_30026216	715614907	9.951	30026216
13b	BARC_1.01_Gm13_28918187_A_C	BARC_2.0_Gm13_30117998	715614914	9.951	30117998
13b	BARC_1.01_Gm13_28957669_T_C	BARC_2.0_Gm13_30157326	715614920	9.951	30157326
13b	BARC_1.01_Gm13_29265240_A_G	BARC_2.0_Gm13_30465386	715614983	9.951	30465386
13b	BARC_1.01_Gm13_29418256_C_T	BARC_2.0_Gm13_30618405	715615002	9.951	30618405
13b	BARC_1.01_Gm13_29739984_C_A	BARC_2.0_Gm13_30937609	715615064	10.5	30937609
13b	BARC_1.01_Gm13_29941083_T_C	BARC_2.0_Gm13_31122750	715615093	11.048	31122750
13b	BARC_1.01_Gm13_30078140_A_G	BARC_2.0_Gm13_31259181	715615118	11.048	31259181
13b	BARC_1.01_Gm13_30268845_G_A	BARC_2.0_Gm13_31449060	715615158	11.048	31449060
13b	BARC_1.01_Gm13_30310888_T_C	BARC_2.0_Gm13_31514695	715615164	11.596	31514695
13b	BARC_1.01_Gm13_30351547_A_G	BARC_2.0_Gm13_31555228	715615170	11.596	31555228
13b	BARC_1.01_Gm13_30479725_C_T	BARC_2.0_Gm13_31691971	715615185	11.596	31691971
13b	BARC_1.01_Gm13_30578807_C_A	BARC_2.0_Gm13_31791054	715615195	12.145	31791054
13b	BARC_1.01_Gm13_30684298_C_T	BARC_2.0_Gm13_31896687	715615217	12.693	31896687
13b	BARC_1.01_Gm13_30744043_A_G	BARC_2.0_Gm13_31956416	715615228	13.242	31956416
13b	BARC_1.01_Gm13_30942034_A_G	BARC_2.0_Gm13_32154461	715615257	14.357	32154461
13b	BARC_1.01_Gm13_31013252_A_G	BARC_2.0_Gm13_32225680	715615266	14.357	32225680
13b	BARC_1.01_Gm13_31135256_T_C	BARC_2.0_Gm13_32347696	715615281	16.057	32347696
13b	BARC_1.01_Gm13_31262161_G_A	BARC_2.0_Gm13_32474603	715615301	16.608	32474603
13b	BARC_1.01_Gm13_31424193_T_G	BARC_2.0_Gm13_32636682	715615320	18.917	32636682
13b	BARC_1.01_Gm13_31491632_C_T	BARC_2.0_Gm13_32704120	715615328	18.917	32704120
13b	BARC_1.01_Gm13_31602992_A_G	BARC_2.0_Gm13_32814804	715615344	18.917	32814804
13b	BARC_1.01_Gm13_31736878_G_A	BARC_2.0_Gm13_32948671	715615361	18.917	32948671
13b	BARC_1.01_Gm13_31766939_T_G	BARC_2.0_Gm13_32978732	715615363	18.917	32978732
13b	BARC_1.01_Gm13_31860090_G_A	BARC_2.0_Gm13_33071883	715615381	18.917	33071883
13b	BARC_1.01_Gm13_31934756_G_A	BARC_2.0_Gm13_33146571	715615392	20.032	33146571
13b	BARC_1.01_Gm13_32100739_A_G	BARC_2.0_Gm13_33312556	715615409	20.032	33312556
13b	BARC_1.01_Gm13_32210915_T_C	BARC_2.0_Gm13_33422715	715615420	20.581	33422715
13b	BARC_1.01_Gm13_32254260_T_C	BARC_2.0_Gm13_33466062	715615423	20.581	33466062
13b	BARC_1.01_Gm13_32368683_G_A	BARC_2.0_Gm13_33580485	715615438	21.297	33580485
13b	BARC_1.01_Gm13_32712123_C_A	BARC_2.0_Gm13_33923772	715615458	22.82	33923772
13b	BARC_1.01_Gm13_32795953_T_G	BARC_2.0_Gm13_34008029	715615465	22.82	34008029
13b	BARC_1.01_Gm13_32875289_C_A	BARC_2.0_Gm13_34087365	715615474	23.368	34087365
13b	BARC_1.01_Gm13_33004100_T_G	BARC_2.0_Gm13_34216199	715615486	24.483	34216199
13b	BARC_1.01_Gm13_33027247_T_C	BARC_2.0_Gm13_34239346	715615492	25.032	34239346
13b	BARC_1.01_Gm13_33113825_A_G	BARC_2.0_Gm13_34325919	715615505	25.58	34325919
13b	BARC_1.01_Gm13_33124381_A_G	BARC_2.0_Gm13_34336475	715615506	25.58	34336475
13b	BARC_1.01_Gm13_33302559_G_A	BARC_2.0_Gm13_34514620	715615532	25.58	34514620
13b	BARC_1.01_Gm13_33306556_A_G	BARC_2.0_Gm13_34518617	715615534	25.58	34518617
13b	BARC_1.01_Gm13_33471044_G_A	BARC_2.0_Gm13_34683105	715615562	25.58	34683105
13b	BARC_1.01_Gm13_35032818_G_A	BARC_2.0_Gm13_36241512	715615734	41.25	36241512
13b	BARC_1.01_Gm13_35909612_G_A	BARC_2.0_Gm13_37050736	715615853	46.758	37050736
13b	BARC_1.01_Gm13_36031702_T_C	BARC_2.0_Gm13_37172826	715615867	47.942	37172826
13b	BARC_1.01_Gm13_36224364_G_A	BARC_2.0_Gm13_37365297	715615896	47.942	37365297
13b	BARC_1.01_Gm13_36261107_T_G	BARC_2.0_Gm13_37402035	715615906	47.942	37402035
13b	BARC_1.01_Gm13_36316916_C_T	BARC_2.0_Gm13_37457852	715615915	47.942	37457852
13b	BARC_1.01_Gm13_37339900_C_T	BARC_2.0_Gm13_38501835	715616040	53.435	38501835
13b	BARC_1.01_Gm13_38133840_A_C	BARC_2.0_Gm13_39311323	715616085	64.719	39311323
13b	BARC_1.01_Gm13_38412903_T_G	BARC_2.0_Gm13_39590255	715616114	67.734	39590255
13b	BARC_1.01_Gm13_38492652_C_A	BARC_2.0_Gm13_39670045	715616124	67.734	39670045
13b	BARC_1.01_Gm13_38840706_A_G	BARC_2.0_Gm13_40017050	715616149	68.878	40017050
14	BARC_1.01_Gm14_86112_G_A	BARC_2.0_Gm14_92589	715620021	0	92589
14	BARC_1.01_Gm14_1253814_C_T	BARC_2.0_Gm14_1255379	715617579	2.374	1255379
14	BARC_1.01_Gm14_587754_T_C	BARC_2.0_Gm14_594215	715619712	2.374	594215
14	BARC_1.01_Gm14_766413_G_A	BARC_2.0_Gm14_772817	715619908	2.374	772817
14	BARC_1.01_Gm14_837938_T_C	BARC_2.0_Gm14_839702	715620008	2.374	839702
14	BARC_1.01_Gm14_879705_C_A	BARC_2.0_Gm14_881466	715620030	2.374	881466
14	BARC_1.01_Gm14_1167509_A_G	BARC_2.0_Gm14_1169042	715617539	2.922	1169042
14	BARC_1.01_Gm14_923444_G_A	BARC_2.0_Gm14_925196	715620077	3.471	925196
14	BARC_1.01_Gm14_1340473_G_T	BARC_2.0_Gm14_1342110	715617676	4.019	1342110
14	BARC_1.01_Gm14_1436509_G_A	BARC_2.0_Gm14_1438206	715617776	5.72	1438206
14	BARC_1.01_Gm14_1495353_T_C	BARC_2.0_Gm14_1496980	715617793	5.72	1496980
14	BARC_1.01_Gm14_1564632_C_T	BARC_2.0_Gm14_1566268	715617814	6.84	1566268
14	BARC_1.01_Gm14_1613564_T_G	BARC_2.0_Gm14_1615206	715617826	8.558	1615206
14	BARC_1.01_Gm14_2018487_G_T	BARC_2.0_Gm14_2013931	715617975	13.539	2013931
14	BARC_1.01_Gm14_2131407_C_T	BARC_2.0_Gm14_2131853	715618003	14.099	2131853
14	BARC_1.01_Gm14_2201279_A_G	BARC_2.0_Gm14_2201645	715618025	14.099	2201645
14	BARC_1.01_Gm14_2266236_A_G	BARC_2.0_Gm14_2266551	715618048	14.099	2266551
14	BARC_1.01_Gm14_2311158_G_A	BARC_2.0_Gm14_2311478	715618057	14.099	2311478
14	BARC_1.01_Gm14_2404878_A_G	BARC_2.0_Gm14_2405177	715618082	14.099	2405177
14	BARC_1.01_Gm14_2480875_A_C	BARC_2.0_Gm14_2481174	715618096	14.099	2481174
14	BARC_1.01_Gm14_2523580_A_G	BARC_2.0_Gm14_2523881	715618110	14.099	2523881
14	BARC_1.01_Gm14_2762103_T_C	BARC_2.0_Gm14_2762413	715618161	17.032	2762413
14	BARC_1.01_Gm14_2854797_C_A	BARC_2.0_Gm14_2854417	715618194	17.032	2854417
14	BARC_1.01_Gm14_3042771_T_C	BARC_2.0_Gm14_3044904	715618256	17.032	3044904
14	BARC_1.01_Gm14_3157865_C_A	BARC_2.0_Gm14_3159986	715618305	17.032	3159986
14	BARC_1.01_Gm14_3750971_G_A	BARC_2.0_Gm14_3763434	715618556	17.58	3763434
14	BARC_1.01_Gm14_3779194_T_C	BARC_2.0_Gm14_3791659	715618567	18.128	3791659
14	BARC_1.01_Gm14_4056741_C_T	BARC_2.0_Gm14_4069652	715618685	22.383	4069652
14	BARC_1.01_Gm14_4087624_G_A	BARC_2.0_Gm14_4100480	715618699	22.383	4100480
14	BARC_1.01_Gm14_4184275_A_G	BARC_2.0_Gm14_4198004	715618747	22.931	4198004
14	BARC_1.01_Gm14_4264490_T_G	BARC_2.0_Gm14_4281996	715618785	22.931	4281996
14	BARC_1.01_Gm14_4430386_G_T	BARC_2.0_Gm14_4514257	715618907	24.064	4514257
14	BARC_1.01_Gm14_4770786_C_T	BARC_2.0_Gm14_4856342	715619352	26.4	4856342
14	BARC_1.01_Gm14_5908034_T_C	BARC_2.0_Gm14_6019064	715619714	45.097	6019064
14	BARC_1.01_Gm14_6448182_T_G	BARC_2.0_Gm14_6551353	715619774	46.809	6551353
14	BARC_1.01_Gm14_6514301_C_T	BARC_2.0_Gm14_6617410	715619781	48.761	6617410
14	BARC_1.01_Gm14_6554406_T_C	BARC_2.0_Gm14_6660199	715619783	50.015	6660199
14	BARC_1.01_Gm14_6770667_T_C	BARC_2.0_Gm14_6877470	715619811	51.973	6877470
14	BARC_1.01_Gm14_6969042_T_C	BARC_2.0_Gm14_7075973	715619829	51.973	7075973
14	BARC_1.01_Gm14_7151265_G_A	BARC_2.0_Gm14_7259161	715619849	56.272	7259161
14	BARC_1.01_Gm14_7195140_G_A	BARC_2.0_Gm14_7302532	715619855	56.826	7302532
14	BARC_1.01_Gm14_8027761_C_T	BARC_2.0_Gm14_223576	715619947	67.576	223576
14	BARC_1.01_Gm14_8096329_G_T	BARC_2.0_Gm14_154615	715619964	68.147	154615
14	BARC_1.01_Gm14_8128492_T_G	BARC_2.0_Gm14_122452	715619968	68.701	122452
14	BARC_1.01_Gm14_8186078_G_A	BARC_2.0_Gm14_64866	715619979	68.701	64866
14	BARC_1.01_Gm14_8288373_T_G	BARC_2.0_Gm14_8080546	715619991	69.816	8080546
14	BARC_1.01_Gm14_10071491_C_T	BARC_2.0_Gm14_9863990	715617324	76.246	9863990
14	BARC_1.01_Gm14_9307586_A_G	BARC_2.0_Gm14_9099832	715620089	76.246	9099832
14	BARC_1.01_Gm14_9525103_T_C	BARC_2.0_Gm14_9317739	715620109	76.246	9317739
14	BARC_1.01_Gm14_9628707_A_G	BARC_2.0_Gm14_9421343	715620121	76.246	9421343
14	BARC_1.01_Gm14_9642828_T_C	BARC_2.0_Gm14_9435464	715620123	76.246	9435464
14	BARC_1.01_Gm14_9718302_T_G	BARC_2.0_Gm14_9510938	715620130	76.246	9510938
14	BARC_1.01_Gm14_9803364_T_G	BARC_2.0_Gm14_9595999	715620138	76.246	9595999
14	BARC_1.01_Gm14_10197799_A_G	BARC_2.0_Gm14_9990544	715617358	77.361	9990544
14	BARC_1.01_Gm14_10360733_C_T	BARC_2.0_Gm14_10153478	715617382	77.909	10153478
14	BARC_1.01_Gm14_10477535_C_T	BARC_2.0_Gm14_10270279	715617397	77.909	10270279
14	BARC_1.01_Gm14_10575538_G_A	BARC_2.0_Gm14_10367765	715617422	77.909	10367765
14	BARC_1.01_Gm14_10704639_A_G	BARC_2.0_Gm14_10496865	715617463	77.909	10496865
14	BARC_1.01_Gm14_13290049_C_T	BARC_2.0_Gm14_13092389	715617664	79.024	13092389
14	BARC_1.01_Gm14_13510414_A_G	BARC_2.0_Gm14_13312001	715617684	79.024	13312001
14	BARC_1.01_Gm14_13557173_C_A	BARC_2.0_Gm14_13358759	715617697	79.024	13358759
14	BARC_1.01_Gm14_19373649_A_G	BARC_2.0_Gm14_23503557	715617948	82.259	23503557
14	BARC_1.01_Gm14_28361034_A_G	BARC_2.0_Gm14_32529543	715618189	84.735	32529543
14	BARC_1.01_Gm14_30760829_T_C	BARC_2.0_Gm14_34945350	715618272	86.612	34945350
14	BARC_1.01_Gm14_34265654_T_C	BARC_2.0_Gm14_17442487	715618424	86.612	17442487
14	BARC_1.01_Gm14_44193109_G_A	BARC_2.0_Gm14_43457807	715618894	90.24	43457807
14	BARC_1.01_Gm14_44393026_T_C	BARC_2.0_Gm14_43657351	715618926	91.381	43657351
14	BARC_1.01_Gm14_46968410_T_G	BARC_2.0_Gm14_46266427	715619215	123.972	46266427
14	BARC_1.01_Gm14_47299310_T_C	BARC_2.0_Gm14_46588335	715619276	123.972	46588335
14	BARC_1.01_Gm14_47418167_T_C	BARC_2.0_Gm14_46738490	715619301	124.52	46738490
14	BARC_1.01_Gm14_47636308_T_G	BARC_2.0_Gm14_46956963	715619342	125.069	46956963
14	BARC_1.01_Gm14_47643269_A_G	BARC_2.0_Gm14_46963924	715619343	125.069	46963924
14	BARC_1.01_Gm14_47744620_G_A	BARC_2.0_Gm14_47065318	715619356	125.069	47065318
14	BARC_1.01_Gm14_47895113_G_A	BARC_2.0_Gm14_47215997	715619377	126.769	47215997
14	BARC_1.01_Gm14_47991114_C_A	BARC_2.0_Gm14_47308561	715619379	126.769	47308561
14	BARC_1.01_Gm14_48026115_C_T	BARC_2.0_Gm14_47343562	715619385	126.769	47343562
14	BARC_1.01_Gm14_48089424_A_G	BARC_2.0_Gm14_47407200	715619392	126.769	47407200
14	BARC_1.01_Gm14_48129511_T_C	BARC_2.0_Gm14_47447267	715619397	127.323	47447267
14	BARC_1.01_Gm14_48425707_A_G	BARC_2.0_Gm14_47744626	715619435	129.036	47744626
14	BARC_1.01_Gm14_48535790_T_C	BARC_2.0_Gm14_47854709	715619453	129.59	47854709
14	BARC_1.01_Gm14_48656000_T_C	BARC_2.0_Gm14_47974934	715619466	130.149	47974934
14	BARC_1.01_Gm14_49680135_A_G	BARC_2.0_Gm14_48089122	715619606	133.165	48089122
15	BARC_1.01_Gm15_630331_G_A	BARC_2.0_Gm15_629908	715622903	0	629908
15	BARC_1.01_Gm15_741627_C_A	BARC_2.0_Gm15_741109	715623019	0.013	741109
15	BARC_1.01_Gm15_756303_T_C	BARC_2.0_Gm15_755785	715623035	0.828	755785
15	BARC_1.01_Gm15_872867_T_G	BARC_2.0_Gm15_872351	715623163	2.269	872351
15	BARC_1.01_Gm15_1007132_A_C	BARC_2.0_Gm15_1006618	715620179	2.856	1006618
15	BARC_1.01_Gm15_948412_T_C	BARC_2.0_Gm15_947896	715623257	2.856	947896
15	BARC_1.01_Gm15_1491376_A_G	BARC_2.0_Gm15_1490854	715620864	10.069	1490854
15	BARC_1.01_Gm15_1842053_G_T	BARC_2.0_Gm15_1842060	715621159	12.13	1842060
15	BARC_1.01_Gm15_1969687_A_G	BARC_2.0_Gm15_1969699	715621208	12.819	1969699
15	BARC_1.01_Gm15_2021199_T_C	BARC_2.0_Gm15_2021213	715621227	12.819	2021213
15	BARC_1.01_Gm15_2072075_A_G	BARC_2.0_Gm15_2072091	715621242	13.496	2072091
15	BARC_1.01_Gm15_3160423_T_G	BARC_2.0_Gm15_3169943	715621582	21.495	3169943
15	BARC_1.01_Gm15_3050845_G_T	BARC_2.0_Gm15_3050698	715621545	22.063	3050698
15	BARC_1.01_Gm15_3334810_G_T	BARC_2.0_Gm15_3344528	715621633	22.937	3344528
15	BARC_1.01_Gm15_3468596_G_T	BARC_2.0_Gm15_3488148	715621669	24.712	3488148
15	BARC_1.01_Gm15_3573558_A_G	BARC_2.0_Gm15_3591774	715621698	27.151	3591774
15	BARC_1.01_Gm15_3621773_C_T	BARC_2.0_Gm15_3639988	715621715	27.151	3639988
15	BARC_1.01_Gm15_3727108_G_A	BARC_2.0_Gm15_3745323	715621748	27.151	3745323
15	BARC_1.01_Gm15_3845971_T_C	BARC_2.0_Gm15_3863922	715621781	27.705	3863922
15	BARC_1.01_Gm15_4264903_C_T	BARC_2.0_Gm15_4283809	715621908	32.693	4283809
15	BARC_1.01_Gm15_4315169_T_C	BARC_2.0_Gm15_4334070	715621926	33.483	4334070
15	BARC_1.01_Gm15_4456903_G_A	BARC_2.0_Gm15_4475844	715621969	34.953	4475844
15	BARC_1.01_Gm15_4522374_C_A	BARC_2.0_Gm15_4541338	715622010	34.953	4541338
15	BARC_1.01_Gm15_4613500_G_A	BARC_2.0_Gm15_4632878	715622091	34.953	4632878
15	BARC_1.01_Gm15_4406751_T_C	BARC_2.0_Gm15_4425676	715621953	35.59	4425676
15	BARC_1.01_Gm15_6272006_T_C	BARC_2.0_Gm15_6291081	715622900	39.982	6291081
15	BARC_1.01_Gm15_5638918_T_G	BARC_2.0_Gm15_5657544	715622847	40.615	5657544
15	BARC_1.01_Gm15_5897409_G_A	BARC_2.0_Gm15_5916445	715622869	40.615	5916445
15	BARC_1.01_Gm15_6047557_T_C	BARC_2.0_Gm15_6066642	715622880	41.208	6066642
15	BARC_1.01_Gm15_6823009_G_T	BARC_2.0_Gm15_6841404	715622951	41.801	6841404
15	BARC_1.01_Gm15_7574118_T_C	BARC_2.0_Gm15_7598331	715623039	47.033	7598331
15	BARC_1.01_Gm15_7637174_A_C	BARC_2.0_Gm15_7661406	715623050	47.033	7661406
15	BARC_1.01_Gm15_7829610_A_G	BARC_2.0_Gm15_7853665	715623081	48.846	7853665
15	BARC_1.01_Gm15_8697425_C_A	BARC_2.0_Gm15_8740226	715623159	57.56	8740226
15	BARC_1.01_Gm15_8715603_A_G	BARC_2.0_Gm15_8758404	715623162	57.56	8758404
15	BARC_1.01_Gm15_9058303_T_C	BARC_2.0_Gm15_9100367	715623195	63.928	9100367
15	BARC_1.01_Gm15_9164446_A_G	BARC_2.0_Gm15_9205168	715623211	66.317	9205168
15	BARC_1.01_Gm15_9520804_G_A	BARC_2.0_Gm15_9665525	715623260	68.074	9665525
15	BARC_025663_04988		107917848	69.781	9504568
15	BARC_1.01_Gm15_10416352_C_T	BARC_2.0_Gm15_9383632	715620221	71.499	9383632
15	BARC_1.01_Gm15_9413370_G_A	BARC_2.0_Gm15_9557248	715623250	71.499	9557248
15	BARC_1.01_Gm15_9594410_T_C	BARC_2.0_Gm15_9748128	715623269	71.499	9748128
15	BARC_1.01_Gm15_9733870_T_C	BARC_2.0_Gm15_9887588	715623288	71.499	9887588
15	BARC_1.01_Gm15_9829561_A_G	BARC_2.0_Gm15_9983279	715623306	72.137	9983279
15	BARC_1.01_Gm15_10008869_G_T	BARC_2.0_Gm15_10162587	715620169	73.489	10162587
15	BARC_1.01_Gm15_9948537_G_A	BARC_2.0_Gm15_10102255	715623324	73.761	10102255
15	BARC_1.01_Gm15_10059948_T_C	BARC_2.0_Gm15_10213666	715620177	74.324	10213666
15	BARC_1.01_Gm15_11496274_T_C	BARC_2.0_Gm15_11517600	715620330	89.776	11517600
15	BARC_1.01_Gm15_12264838_A_G	BARC_2.0_Gm15_12285420	715620424	94.928	12285420
15	BARC_1.01_Gm15_12414192_C_T	BARC_2.0_Gm15_12435063	715620441	96.647	12435063
15	BARC_1.01_Gm15_12475289_T_C	BARC_2.0_Gm15_12496431	715620449	96.647	12496431
15	BARC_1.01_Gm15_12643435_T_C	BARC_2.0_Gm15_12664579	715620463	97.857	12664579
15	BARC_1.01_Gm15_13098003_A_G	BARC_2.0_Gm15_13116982	715620540	101.037	13116982
15	BARC_1.01_Gm15_13180039_C_T	BARC_2.0_Gm15_13198878	715620550	101.037	13198878
15	BARC_1.01_Gm15_13427310_G_T	BARC_2.0_Gm15_13440994	715620598	102.232	13440994
15	BARC_1.01_Gm15_14146264_T_C	BARC_2.0_Gm15_14162257	715620709	106.791	14162257
15	BARC_1.01_Gm15_15001782_A_G	BARC_2.0_Gm15_15026597	715620881	112.073	15026597
15	BARC_1.01_Gm15_15178159_T_C	BARC_2.0_Gm15_15203972	715620919	112.621	15203972
15	BARC_1.01_Gm15_15896387_C_T	BARC_2.0_Gm15_15923817	715621042	114.927	15923817
15	BARC_1.01_Gm15_15952535_C_A	BARC_2.0_Gm15_15979942	715621054	114.927	15979942
15	BARC_1.01_Gm15_25411335_G_A	BARC_2.0_Gm15_25503545	715621397	122.14	25503545
15	BARC_1.01_Gm15_35867161_C_A	BARC_2.0_Gm15_38447399	715621702	122.688	38447399
15	BARC_1.01_Gm15_39888568_G_A	BARC_2.0_Gm15_40633726	715621821	122.688	40633726
15	BARC_1.01_Gm15_42869969_C_T	BARC_2.0_Gm15_43631120	715621917	122.688	43631120
15	BARC_1.01_Gm15_41526092_G_A	BARC_2.0_Gm15_42284792	715621872	123.243	42284792
15	BARC_1.01_Gm15_47871831_A_C	BARC_2.0_Gm15_48664536	715622377	132.303	48664536
15	BARC_1.01_Gm15_48117938_G_A	BARC_2.0_Gm15_48911478	715622415	132.868	48911478
16	BARC_1.01_Gm16_298188_C_A	BARC_2.0_Gm16_298020	715624213	0	298020
16	BARC_1.01_Gm16_486857_G_A	BARC_2.0_Gm16_486741	715625156	0.616	486741
16	BARC_1.01_Gm16_761034_G_T	BARC_2.0_Gm16_759723	715625507	2.478	759723
16	BARC_1.01_Gm16_808425_C_T	BARC_2.0_Gm16_807114	715625603	3.107	807114
16	BARC_1.01_Gm16_1251545_A_G	BARC_2.0_Gm16_1260003	715623400	6.6	1260003
16	BARC_1.01_Gm16_2299577_C_T	BARC_2.0_Gm16_2321725	715623741	19.181	2321725
16	BARC_1.01_Gm16_2405914_A_G	BARC_2.0_Gm16_2428113	715623780	19.765	2428113
16	BARC_1.01_Gm16_2513346_C_T	BARC_2.0_Gm16_2537669	715623821	19.765	2537669
16	BARC_1.01_Gm16_3099668_A_C	BARC_2.0_Gm16_3124736	715624395	26.349	3124736
16	BARC_1.01_Gm16_3246299_T_G	BARC_2.0_Gm16_3271365	715624566	28.705	3271365
16	BARC_1.01_Gm16_3337301_A_G	BARC_2.0_Gm16_3362395	715624634	30.057	3362395
16	BARC_1.01_Gm16_4034155_A_C	BARC_2.0_BARC_4054598	715625060	34.748	4054598
16	BARC_1.01_Gm16_4285389_A_G	BARC_2.0_Gm16_4306664	715625087	35.927	4306664
16	BARC_016775_02320		107915515	41.26	4272707
16	BARC_1.01_Gm16_4351139_A_C	BARC_2.0_Gm16_4378162	715625101	48.974	4378162
16	BARC_1.01_Gm16_5340777_C_T	BARC_2.0_Gm16_5369094	715625201	57.584	5369094
16	BARC_1.01_Gm16_5429551_T_C	BARC_2.0_Gm16_5457849	715625208	58.133	5457849
16	BARC_1.01_Gm16_5656680_T_C	BARC_2.0_Gm16_5683202	715625231	58.687	5683202
16	BARC_1.01_Gm16_5928303_A_G	BARC_2.0_Gm16_5887013	715625250	58.687	5887013
16	BARC_1.01_Gm16_5998589_A_G	BARC_2.0_Gm16_6042142	715625254	59.235	6042142
16	BARC_1.01_Gm16_6061510_C_T	BARC_2.0_Gm16_6105250	715625261	59.235	6105250
16	Satt693			64.202	6325509
16	BARC_1.01_Gm16_6179363_T_G	BARC_2.0_Gm16_6222257	715625278	67.469	6222257
16	BARC_1.01_Gm16_6423098_G_A	BARC_2.0_Gm16_6570336	715625307	67.469	6570336
16	BARC_1.01_Gm16_6559259_C_A	BARC_2.0_Gm16_6706066	715625333	69.775	6706066
16	BARC_1.01_Gm16_6702694_C_T	BARC_2.0_Gm16_6858504	715625343	69.775	6858504
16	BARC_1.01_Gm16_7018526_T_C	BARC_2.0_Gm16_7176290	715625394	71.475	7176290
16	BARC_1.01_Gm16_7070805_G_A	BARC_2.0_Gm16_7228568	715625402	72.024	7228568
16	BARC_1.01_Gm16_7143783_A_G	BARC_2.0_Gm16_7302240	715625414	72.572	7302240
16	BARC_1.01_Gm16_7407374_G_A	BARC_2.0_Gm16_7565829	715625464	74.273	7565829
16	BARC_1.01_Gm16_7990029_T_C	BARC_2.0_Gm16_8145827	715625587	75.973	8145827
16	BARC_1.01_Gm16_8540188_T_C	BARC_2.0_Gm16_8704236	715625658	75.973	8704236
16	BARC_1.01_Gm16_10243181_A_G	BARC_2.0_Gm16_10412660	715623336	77.378	10412660
16	BARC_1.01_Gm16_15145964_A_G	BARC_2.0_Gm16_15280985	715623487	77.65	15280985
16	BARC_1.01_Gm16_16713042_T_C	BARC_2.0_Gm16_16883924	715623549	77.65	16883924
16	BARC_1.01_Gm16_17089104_C_T	BARC_2.0_Gm16_17268611	715623568	77.65	17268611
16	BARC_1.01_Gm16_22148369_C_T	BARC_2.0_Gm16_18154067	715623718	77.65	18154067
16	BARC_1.01_Gm16_22474964_T_C	BARC_2.0_Gm16_17825502	715623728	77.65	17825502
16	BARC_1.01_Gm16_20054798_T_C	BARC_2.0_Gm16_20258606	715623665	78.199	20258606
16	BARC_1.01_Gm16_20344286_G_A	BARC_2.0_Gm16_19969300	715623673	78.199	19969300
16	BARC_1.01_Gm16_19031157_T_C	BARC_2.0_Gm16_21281833	715623633	79.604	21281833
16	BARC_1.01_Gm16_18732921_A_G	BARC_2.0_Gm16_21580377	715623624	80.152	21580377
16	BARC_1.01_Gm16_22937295_T_C	BARC_2.0_Gm16_23245621	715623739	80.152	23245621
16	BARC_1.01_Gm16_23995972_G_A	BARC_2.0_Gm16_24346820	715623778	80.152	24346820
16	BARC_1.01_Gm16_24329186_A_C	BARC_2.0_Gm16_24680039	715623790	80.152	24680039
16	BARC_1.01_Gm16_24389823_A_C	BARC_2.0_Gm16_24739622	715623791	80.152	24739622
16	BARC_1.01_Gm16_24612301_A_G	BARC_2.0_Gm16_24962131	715623798	80.152	24962131
16	BARC_1.01_Gm16_24793404_C_T	BARC_2.0_Gm16_25143466	715623807	80.152	25143466
16	BARC_1.01_Gm16_25127133_A_C	BARC_2.0_Gm16_25480628	715623820	80.701	25480628
16	BARC_1.01_Gm16_25378270_A_G	BARC_2.0_Gm16_25731746	715623834	81.249	25731746
16	BARC_1.01_Gm16_26324517_C_T	BARC_2.0_Gm16_26670344	715623860	81.798	26670344
16	BARC_1.01_Gm16_26824305_C_T	BARC_2.0_Gm16_27169242	715623874	81.798	27169242
16	BARC_1.01_Gm16_27092931_A_G	BARC_2.0_Gm16_27437538	715623882	83.786	27437538
16	BARC_1.01_Gm16_27521057_G_T	BARC_2.0_Gm16_27864182	715623895	84.424	27864182
16	BARC_1.01_Gm16_27978857_A_C	BARC_2.0_Gm16_28330994	715623912	86.34	28330994
16	BARC_1.01_Gm16_28232079_A_G	BARC_2.0_Gm16_28593405	715623936	86.34	28593405
16	BARC_1.01_Gm16_28266706_T_C	BARC_2.0_Gm16_28628441	715623946	86.34	28628441
16	BARC_1.01_Gm16_28443553_T_C	BARC_2.0_Gm16_28798761	715623979	86.34	28798761
16	BARC_1.01_Gm16_28753577_A_G	BARC_2.0_Gm16_29108774	715624037	87.455	29108774
16	BARC_1.01_Gm16_28792833_T_C	BARC_2.0_Gm16_29159876	715624042	87.455	29159876
16	BARC_1.01_Gm16_28845819_A_G	BARC_2.0_Gm16_29213667	715624055	88.003	29213667
16	BARC_1.01_Gm16_28901653_G_A	BARC_2.0_Gm16_29269501	715624073	88.003	29269501
16	BARC_1.01_Gm16_28961127_T_G	BARC_2.0_Gm16_29328591	715624087	88.552	29328591
16	BARC_1.01_Gm16_29181015_G_T	BARC_2.0_Gm16_29547943	715624140	90.858	29547943
16	BARC_1.01_Gm16_29261393_C_A	BARC_2.0_Gm16_29631736	715624165	91.406	29631736
16	BARC_1.01_Gm16_29322493_T_C	BARC_2.0_Gm16_29673580	715624177	91.406	29673580
16	BARC_1.01_Gm16_33457667_T_G	BARC_2.0_Gm16_33954686	715624640	139.407	33954686
16	BARC_1.01_Gm16_33875871_T_C	BARC_2.0_Gm16_34372952	715624691	143.861	34372952
16	BARC_1.01_Gm16_35218386_G_T	BARC_2.0_Gm16_35721993	715624781	144.415	35721993
17a	BARC_1.01_Gm17_13487812_A_G	BARC_2.0_Gm17_13225475	715626059	0	13225475
17a	BARC_1.01_Gm17_13660920_C_T	BARC_2.0_Gm17_13398617	715626094	2.426	13398617
17a	BARC_1.01_Gm17_13722544_A_G	BARC_2.0_Gm17_13460241	715626107	2.426	13460241
17a	BARC_1.01_Gm17_15493313_G_T	BARC_2.0_Gm17_15258296	715626247	7.4	15258296
17a	BARC_1.01_Gm17_15872822_C_T	BARC_2.0_Gm17_15637177	715626258	7.949	15637177
17a	BARC_1.01_Gm17_16158023_A_G	BARC_2.0_Gm17_15940516	715626266	8.514	15940516
17a	BARC_1.01_Gm17_17726952_A_G	BARC_2.0_Gm17_17360912	715626307	8.514	17360912
17a	BARC_1.01_Gm17_17971540_A_G	BARC_2.0_Gm17_17603614	715626313	8.514	17603614
17a	BARC_1.01_Gm17_27791091_G_A	BARC_2.0_Gm17_27383311	715626604	9.062	27383311
17a	BARC_1.01_Gm17_31111789_G_A	BARC_2.0_Gm17_30815457	715626697	9.062	30815457
17a	BARC_1.01_Gm17_26776447_T_C	BARC_2.0_Gm17_26362187	715626572	9.889	26362187
17a	BARC_1.01_Gm17_20043070_T_C	BARC_2.0_Gm17_19731255	715626369	9.891	19731255
17a	BARC_1.01_Gm17_24474211_A_G	BARC_2.0_Gm17_24094514	715626501	9.891	24094514
17a	BARC_1.01_Gm17_25294261_G_A	BARC_2.0_Gm17_24925330	715626528	9.891	24925330
17a	BARC_1.01_Gm17_23618170_C_T	BARC_2.0_Gm17_23236006	715626464	10.207	23236006
17a	BARC_1.01_Gm17_18770148_A_G	BARC_2.0_Gm17_18425185	715626336	10.436	18425185
17a	BARC_1.01_Gm17_28538552_C_T	BARC_2.0_Gm17_28203907	715626623	10.436	28203907
17a	BARC_1.01_Gm17_31544109_C_T	BARC_2.0_Gm17_31246808	715626711	10.984	31246808
17a	BARC_1.01_Gm17_32367167_G_A	BARC_2.0_Gm17_32037371	715626733	10.984	32037371
17a	BARC_1.01_Gm17_32038975_T_G	BARC_2.0_Gm17_31742522	715626724	11.196	31742522
17a	BARC_1.01_Gm17_32625352_A_G	BARC_2.0_Gm17_32295875	715626744	11.353	32295875
17a	BARC_1.01_Gm17_33343495_A_G	BARC_2.0_Gm17_33008592	715626767	12.084	33008592
17a	BARC_1.01_Gm17_35679376_C_A	BARC_2.0_Gm17_35347020	715626842	16.708	35347020
17a	BARC_1.01_Gm17_36382955_A_G	BARC_2.0_Gm17_36093358	715626915	16.708	36093358
17a	BARC_1.01_Gm17_36408425_C_T	BARC_2.0_Gm17_36118829	715626922	16.708	36118829
17a	BARC_1.01_Gm17_36544388_G_A	BARC_2.0_Gm17_36253917	715626982	16.708	36253917
17a	BARC_1.01_Gm17_36602853_A_G	BARC_2.0_Gm17_36312506	715626999	16.708	36312506
17a	BARC_1.01_Gm17_37204244_A_C	BARC_2.0_Gm17_36913821	715627165	17.257	36913821
17a	BARC_1.01_Gm17_37335550_T_C	BARC_2.0_Gm17_37046845	715627191	17.257	37046845
17a	BARC_1.01_Gm17_37391436_C_T	BARC_2.0_Gm17_37102731	715627203	17.805	37102731
17a	BARC_1.01_Gm17_37769727_A_G	BARC_2.0_Gm17_37480257	715627242	17.805	37480257
17a	BARC_1.01_Gm17_37843080_C_A	BARC_2.0_Gm17_37553627	715627247	17.805	37553627
17a	BARC_1.01_Gm17_36847420_A_G	BARC_2.0_Gm17_36557081	715627072	18.488	36557081
17a	BARC_1.01_Gm17_37989202_C_T	BARC_2.0_Gm17_37697148	715627265	20.647	37697148
17a	BARC_1.01_Gm17_38051554_A_C	BARC_2.0_Gm17_37759500	715627282	20.647	37759500
17a	BARC_1.01_Gm17_38170820_T_C	BARC_2.0_Gm17_37879049	715627319	20.647	37879049
17a	BARC_1.01_Gm17_38282072_G_A	BARC_2.0_Gm17_37990017	715627350	21.762	37990017
17a	BARC_1.01_Gm17_38361476_G_T	BARC_2.0_Gm17_38069333	715627377	21.762	38069333
17a	BARC_1.01_Gm17_38461325_T_C	BARC_2.0_Gm17_38169190	715627401	22.31	38169190
17a	BARC_1.01_Gm17_38465611_G_A	BARC_2.0_Gm17_38173476	715627403	22.31	38173476
17a	BARC_1.01_Gm17_38540012_A_G	BARC_2.0_Gm17_38247877	715627432	22.31	38247877
17a	BARC_1.01_Gm17_39167346_G_A	BARC_2.0_Gm17_38882864	715627539	32.942	38882864
17a	BARC_1.01_Gm17_39295184_G_A	BARC_2.0_Gm17_39019814	715627556	33.524	39019814
17a	BARC_1.01_Gm17_39388462_A_G	BARC_2.0_Gm17_39113097	715627567	33.524	39113097
17a	BARC_1.01_Gm17_39479718_C_T	BARC_2.0_Gm17_39204594	715627583	35.913	39204594
17b	BARC_1.01_Gm17_4737388_T_G	BARC_2.0_Gm17_4467354	715627931	0	4467354
17b	BARC_1.01_Gm17_4789679_C_A	BARC_2.0_Gm17_4519644	715627942	0.565	4519644
17b	BARC_1.01_Gm17_4967175_G_A	BARC_2.0_Gm17_4697224	715627958	1.119	4697224
17b	BARC_1.01_Gm17_5042611_T_G	BARC_2.0_Gm17_4772652	715627969	1.684	4772652
17b	BARC_1.01_Gm17_5793411_T_C	BARC_2.0_Gm17_5525889	715628043	6.386	5525889
17b	BARC_1.01_Gm17_6090553_C_T	BARC_2.0_Gm17_5826097	715628065	8.887	5826097
17b	BARC_1.01_Gm17_6778459_T_G	BARC_2.0_Gm17_6514005	715628104	14.275	6514005
17b	BARC_1.01_Gm17_6841753_C_T	BARC_2.0_Gm17_6577190	715628106	14.275	6577190
17b	BARC_1.01_Gm17_8194356_C_T	BARC_2.0_Gm17_7924918	715628226	24.973	7924918
17b	BARC_1.01_Gm17_8270421_A_G	BARC_2.0_Gm17_8000983	715628234	25.527	8000983
17b	BARC_1.01_Gm17_8352493_G_A	BARC_2.0_Gm17_8080597	715628242	26.075	8080597
17b	BARC_1.01_Gm17_8449684_G_A	BARC_2.0_Gm17_8178483	715628259	26.075	8178483
17b	BARC_1.01_Gm17_8563621_G_A	BARC_2.0_Gm17_8292422	715628279	27.19	8292422
17b	BARC_1.01_Gm17_8595668_T_C	BARC_2.0_Gm17_8324468	715628286	27.19	8324468
17b	BARC_1.01_Gm17_8891564_A_G	BARC_2.0_Gm17_8621032	715628311	29.496	8621032
17b	BARC_1.01_Gm17_8939133_A_G	BARC_2.0_Gm17_8668599	715628316	29.496	8668599
17b	BARC_1.01_Gm17_8956091_G_A	BARC_2.0_Gm17_8685557	715628319	29.496	8685557
17b	BARC_1.01_Gm17_9114615_A_C	BARC_2.0_Gm17_8843808	715628328	29.496	8843808
17b	BARC_1.01_Gm17_9191781_T_C	BARC_2.0_Gm17_8920937	715628332	29.496	8920937
17b	BARC_1.01_Gm17_9590152_T_G	BARC_2.0_Gm17_9319718	715628367	35.949	9319718
17b	BARC_1.01_Gm17_9684872_T_C	BARC_2.0_Gm17_9399802	715628380	36.514	9399802
18	BARC_1.01_Gm18_6636054_G_T	BARC_2.0_Gm18_6661172	715632542	0	6661172
18	BARC_1.01_Gm18_5961229_G_A	BARC_2.0_Gm18_5998461	715632179	33.161	5998461
18	BARC_1.01_Gm18_5133882_G_A	BARC_2.0_Gm18_5151897	715631188	46.455	5151897
18	BARC_1.01_Gm18_4622873_G_A	BARC_2.0_Gm18_4643663	715630660	48.826	4643663
18	BARC_1.01_Gm18_5305873_T_C	BARC_2.0_Gm18_5323509	715631407	74.748	5323509
18	BARC_1.01_Gm18_6032670_T_G	BARC_2.0_Gm18_6069903	715632280	77.738	6069903
18	BARC_1.01_Gm18_6370950_A_G	BARC_2.0_Gm18_6393112	715632523	77.738	6393112
18	BARC_1.01_Gm18_7012291_T_C	BARC_2.0_Gm18_7035552	715632589	96.354	7035552
18	BARC_1.01_Gm18_7149340_A_G	BARC_2.0_Gm18_7172561	715632610	97.48	7172561
18	BARC_1.01_Gm18_7233159_C_A	BARC_2.0_Gm18_7255708	715632624	98.601	7255708
18	BARC_1.01_Gm18_7290439_G_A	BARC_2.0_Gm18_7312517	715632633	99.16	7312517
18	BARC_1.01_Gm18_7428216_T_C	BARC_2.0_Gm18_7450433	715632647	99.16	7450433
18	BARC_1.01_Gm18_7515726_T_C	BARC_2.0_Gm18_7537875	715632657	99.709	7537875
18	BARC_1.01_Gm18_7790416_C_T	BARC_2.0_Gm18_7812457	715632686	99.709	7812457
18	BARC_1.01_Gm18_13080290_C_T	BARC_2.0_Gm18_13108531	715628821	114.462	13108531
18	BARC_1.01_Gm18_13166954_A_G	BARC_2.0_Gm18_13195341	715628836	115.606	13195341
18	BARC_1.01_Gm18_13218800_A_G	BARC_2.0_Gm18_13247187	715628843	116.171	13247187
18	BARC_1.01_Gm18_13676905_G_A	BARC_2.0_Gm18_13705653	715628903	116.171	13705653
18	BARC_1.01_Gm18_14859936_G_T	BARC_2.0_Gm18_14603631	715629047	116.171	14603631
18	BARC_1.01_Gm18_14951019_T_C	BARC_2.0_Gm18_14694627	715629058	116.719	14694627
18	BARC_1.01_Gm18_15324039_A_G	BARC_2.0_Gm18_15066204	715629107	116.719	15066204
18	BARC_1.01_Gm18_15595633_A_G	BARC_2.0_Gm18_15337852	715629143	116.719	15337852
18	BARC_1.01_Gm18_15669089_G_A	BARC_2.0_Gm18_15410992	715629155	116.719	15410992
18	BARC_1.01_Gm18_16141327_G_A	BARC_2.0_Gm18_15891405	715629212	116.719	15891405
18	BARC_1.01_Gm18_21677373_C_T	BARC_2.0_Gm18_21416584	715629917	119.652	21416584
18	BARC_1.01_Gm18_22369640_C_T	BARC_2.0_Gm18_22126449	715629939	120.2	22126449
18	BARC_1.01_Gm18_27607706_A_G	BARC_2.0_Gm18_31398769	715630106	120.749	31398769
18	BARC_1.01_Gm18_28659934_A_G	BARC_2.0_Gm18_30359192	715630145	120.749	30359192
18	BARC_1.01_Gm18_30521009_C_A	BARC_2.0_Gm18_28452369	715630196	120.749	28452369
18	BARC_1.01_Gm18_34931761_C_T	BARC_2.0_Gm18_31842803	715630346	120.749	31842803
18	BARC_1.01_Gm18_37934784_G_T	BARC_2.0_Gm18_34928209	715630427	120.749	34928209
18	BARC_1.01_Gm18_38257741_G_A	BARC_2.0_Gm18_35244929	715630438	120.749	35244929
18	BARC_1.01_Gm18_42005163_A_G	BARC_2.0_Gm18_38752799	715630525	120.749	38752799
18	BARC_1.01_Gm18_46081850_T_G	BARC_2.0_Gm18_41965392	715630653	124.331	41965392
18	BARC_1.01_Gm18_46298863_T_C	BARC_2.0_Gm18_42182473	715630664	124.331	42182473
18	BARC_1.01_Gm18_46416185_A_C	BARC_2.0_Gm18_42299316	715630669	124.331	42299316
18	BARC_1.01_Gm18_47380987_A_G	BARC_2.0_Gm18_43090752	715630715	124.331	43090752
18	BARC_1.01_Gm18_47671359_T_C	BARC_2.0_Gm18_43396034	715630759	124.331	43396034
18	BARC_1.01_Gm18_48070209_G_A	BARC_2.0_Gm18_43794293	715630832	125.48	43794293
18	BARC_1.01_Gm18_48100117_G_A	BARC_2.0_Gm18_43824201	715630836	125.523	43824201
18	BARC_1.01_Gm18_53457728_G_A	BARC_2.0_Gm18_49185950	715631455	136.08	49185950
18	BARC_1.01_Gm18_53574057_G_T	BARC_2.0_Gm18_49301920	715631473	136.651	49301920
18	BARC_1.01_Gm18_54021599_G_T	BARC_2.0_Gm18_49747507	715631530	137.227	49747507
18	BARC_1.01_Gm18_53627468_T_G	BARC_2.0_Gm18_49354794	715631484	137.792	49354794
18	BARC_1.01_Gm18_53762458_A_G	BARC_2.0_Gm18_49489939	715631502	137.792	49489939
18	BARC_1.01_Gm18_53810098_C_A	BARC_2.0_Gm18_49536028	715631507	137.792	49536028
18	BARC_1.01_Gm18_56486524_T_C	BARC_2.0_Gm18_52216926	715631773	165.795	52216926
18	BARC_1.01_Gm18_56713153_C_T	BARC_2.0_Gm18_52443633	715631794	167.549	52443633
18	BARC_1.01_Gm18_56839033_A_C	BARC_2.0_Gm18_52569529	715631805	168.097	52569529
18	BARC_1.01_Gm18_56910277_C_A	BARC_2.0_Gm18_52640773	715631810	168.097	52640773
18	BARC_1.01_Gm18_57037107_C_T	BARC_2.0_Gm18_52767605	715631822	168.097	52767605
18	BARC_1.01_Gm18_57227205_C_A	BARC_2.0_Gm18_52957703	715631847	168.646	52957703
18	BARC_1.01_Gm18_57289081_C_T	BARC_2.0_Gm18_53019579	715631854	169.228	53019579
18	BARC_1.01_Gm18_58287938_C_T	BARC_2.0_Gm18_54016344	715631972	185.802	54016344
18	BARC_1.01_Gm18_58521532_G_T	BARC_2.0_Gm18_54249904	715632014	185.802	54249904
18	BARCSOYSSR_18_1710			189.076	53902882
18	BARCSOYSSR_18_1707			189.624	53852971
18	BARCSOYSSR_18_1741			190.762	54313980
18	BARC_1.01_Gm18_59600111_C_A	BARC_2.0_Gm18_55328225	715632175	200.571	55328225
18	BARC_1.01_Gm18_59830615_A_C	BARC_2.0_Gm18_55549922	715632217	200.571	55549922
18	BARC_1.01_Gm18_59980727_T_C	BARC_2.0_Gm18_55700093	715632231	201.139	55700093
18	BARC_1.01_Gm18_60065308_C_A	BARC_2.0_Gm18_55784646	715632241	201.713	55784646
18	BARC_1.01_Gm18_60144414_A_G	BARC_2.0_Gm18_55863741	715632251	202.32	55863741
18	BARC_1.01_Gm18_61175038_G_A	BARC_2.0_Gm18_56876857	715632400	213.309	56876857
18	BARC_1.01_Gm18_61265863_C_T	BARC_2.0_Gm18_56967695	715632408	213.927	56967695
18	BARC_1.01_Gm18_61009028_C_A	BARC_2.0_Gm18_56710850	715632379	215.137	56710850
18	BARC_1.01_Gm18_61065114_G_A	BARC_2.0_Gm18_56766936	715632385	215.758	56766936
18	BARC_1.01_Gm18_61587028_G_T	BARC_2.0_Gm18_57288891	715632447	219.143	57288891
18	BARC_1.01_Gm18_61668426_G_A	BARC_2.0_Gm18_57370289	715632455	219.143	57370289
18	BARC_1.01_Gm18_61723602_C_T	BARC_2.0_Gm18_57425465	715632465	220.269	57425465
18	BARCSOYSSR_18_1949			223.246	57972957
19a	Sct_010			0	41380452
19a	BARC_1.01_Gm19_42054264_C_T	BARC_2.0_Gm19_42257278	715635175	6.513	42257278
19a	Satt448			8.233	42119600
19a	BARC_1.01_Gm19_41557773_A_C	BARC_2.0_Gm19_41758037	715635129	10.566	41758037
19a	BARC_1.01_Gm19_41638742_G_T	BARC_2.0_Gm19_41839807	715635135	10.566	41839807
19a	BARC_1.01_Gm19_42007555_C_T	BARC_2.0_Gm19_42210569	715635166	10.566	42210569
19a	BARC_1.01_Gm19_41144271_A_G	BARC_2.0_Gm19_41336973	715635104	11.12	41336973
19a	BARC_1.01_Gm19_41192542_G_T	BARC_2.0_Gm19_41385244	715635111	11.12	41385244
19a	BARC_1.01_Gm19_41265238_A_C	BARC_2.0_Gm19_41458437	715635117	11.12	41458437
19a	BARC_1.01_Gm19_41343324_G_A	BARC_2.0_Gm19_41536524	715635124	11.12	41536524
19a	BARC_1.01_Gm19_40594861_T_C	BARC_2.0_Gm19_40787533	715635036	12.248	40787533
19a	BARC_1.01_Gm19_40644937_G_A	BARC_2.0_Gm19_40837608	715635040	12.248	40837608
19a	BARC_1.01_Gm19_40783256_T_C	BARC_2.0_Gm19_40975911	715635070	12.248	40975911
19a	BARC_1.01_Gm19_40255847_C_T	BARC_2.0_Gm19_40448736	715634997	12.802	40448736
19a	BARC_1.01_Gm19_40315072_G_A	BARC_2.0_Gm19_40507980	715635005	12.802	40507980
19a	BARC_1.01_Gm19_40350365_A_G	BARC_2.0_Gm19_40543275	715635008	12.802	40543275
19a	BARC_1.01_Gm19_40088295_C_A	BARC_2.0_Gm19_40281232	715634968	13.357	40281232
19a	BARC_1.01_Gm19_39723056_G_T	BARC_2.0_Gm19_39924653	715634905	13.911	39924653
19a	BARC_1.01_Gm19_39298979_C_T	BARC_2.0_Gm19_39500216	715634825	15.039	39500216
19a	BARC_1.01_Gm19_39261055_G_A	BARC_2.0_Gm19_39462292	715634817	16.166	39462292
19a	BARC_1.01_Gm19_39686084_T_C	BARC_2.0_Gm19_39887681	715634898	18.499	39887681
19a	BARC_1.01_Gm19_39863286_G_T	BARC_2.0_Gm19_40078646	715634937	18.499	40078646
19a	BARC_1.01_Gm19_42812863_T_C	BARC_2.0_Gm19_43014594	715635250	25.012	43014594
19a	BARC_1.01_Gm19_42846269_T_C	BARC_2.0_Gm19_43048677	715635253	25.012	43048677
19a	BARC_1.01_Gm19_43117852_A_C	BARC_2.0_Gm19_43321502	715635276	25.567	43321502
19a	GML_OSU10			26.694	43231221
19a	BARC_047496_12943		107921208	34.831	43023051
19a	BARCSOYSSR_19_1243			42.968	43023051
19a	BARCSOYSSR_19_1286			51.968	44370710
19a	BARC_1.01_Gm19_45999263_T_C	BARC_2.0_Gm19_46116996	715635553	64.829	46116996
19a	BARCSOYSSR_19_1393			68.454	46388480
19a	BARC-064609-18739		107929955	81.315	47232949
19a	Glyma19g40940			83.648	47338816
19a	BARCSOYSSR_19_1452			87.955	47528159
19a	Glyma19g41210			89.082	47633059
19a	Glyma19g41390			92.707	47787869
19a	BARC_1.01_Gm19_47662191_T_C	BARC_2.0_Gm19_47784141	715635727	93.834	47784141
19a	Glyma19g41870			96.802	48140101
19a	BARC_1.01_Gm19_48707459_C_T	BARC_2.0_Gm19_48828805	715635875	103.315	48828805
19a	BARCSOYSSR_19_1532			117.259	49060024
19a	BARC_1.01_Gm19_49578689_G_A	BARC_2.0_Gm19_49699850	715635964	127.161	49699850
19a	BARC_1.01_Gm19_49786000_A_G	BARC_2.0_Gm19_49907162	715635983	128.288	49907162
19a	BARC_1.01_Gm19_49885090_G_A	BARC_2.0_Gm19_50006252	715635988	128.288	50006252
19a	BARC_1.01_Gm19_49930354_A_C	BARC_2.0_Gm19_50051516	715635992	128.288	50051516
19a	BARC-041915-08133		107913866	130.621	49966893
19a	BARC-014385-01342		107912964	134.246	50343566
19a	BARC_1.01_Gm19_49964637_T_C	BARC_2.0_Gm19_50085799	715635996	137.213	50085799
19a	BARC_1.01_Gm19_50107667_C_T	BARC_2.0_Gm19_50228894	715636004	137.768	50228894
19a	BARC_1.01_Gm19_50184509_A_G	BARC_2.0_Gm19_50305134	715636013	138.322	50305134
19a	BARC_1.01_Gm19_50205252_A_G	BARC_2.0_Gm19_50325877	715636018	138.322	50325877
19b	BARC_1.01_Gm19_549103_T_G	BARC_2.0_Gm19_52957	715636126	0	52957
19b	BARC_1.01_Gm19_334751_A_G	BARC_2.0_Gm19_267267	715634017	3.625	267267
19b	BARC_1.01_Gm19_427448_T_C	BARC_2.0_Gm19_174608	715635239	3.625	174608
19b	BARC_1.01_Gm19_159297_C_A	BARC_2.0_Gm19_471094	715633225	5.958	471094
19b	BARC_1.01_Gm19_116338_A_G	BARC_2.0_Gm19_514053	715633071	7.085	514053
19b	BARC_1.01_Gm19_1420943_T_C	BARC_2.0_Gm19_1456217	715633164	24.624	1456217
19b	BARC_1.01_Gm19_1296583_T_C	BARC_2.0_Gm19_1333269	715633118	25.179	1333269
19b	BARC_1.01_Gm19_1333661_A_G	BARC_2.0_Gm19_1370347	715633135	25.733	1370347
19b	BARC_1.01_Gm19_1954907_T_C	BARC_2.0_Gm19_2000024	715633330	28.701	2000024
19b	BARC_1.01_Gm19_1974292_A_G	BARC_2.0_Gm19_2019409	715633340	28.701	2019409
19b	BARC_1.01_Gm19_2067992_A_G	BARC_2.0_Gm19_2114304	715633380	28.701	2114304
20	BARC_1.01_Gm20_39582428_T_C	BARC_2.0_Gm20_40704783	715638104	0	40704783
20	BARC_1.01_Gm20_38306103_T_C	BARC_2.0_Gm20_39418983	715638028	3.694	39418983
20	BARC_1.01_Gm20_38391185_C_T	BARC_2.0_Gm20_39503857	715638030	3.694	39503857
20	BARC_1.01_Gm20_37211061_A_G	BARC_2.0_Gm20_38306943	715637948	5.395	38306943
20	BARC_1.01_Gm20_37466130_A_G	BARC_2.0_Gm20_38571066	715637966	5.943	38571066
20	BARC_1.01_Gm20_37551598_A_G	BARC_2.0_Gm20_38656535	715637973	5.943	38656535
20	BARC_1.01_Gm20_37273411_G_A	BARC_2.0_Gm20_38369293	715637958	6.506	38369293
20	BARC_1.01_Gm20_36478507_A_G	BARC_2.0_Gm20_37573710	715637856	15.808	37573710
20	BARC_1.01_Gm20_36542128_T_C	BARC_2.0_Gm20_37637311	715637865	16.365	37637311
20	BARC_1.01_Gm20_36153048_C_A	BARC_2.0_Gm20_37248263	715637832	18.766	37248263
20	BARC_1.01_Gm20_35625615_C_T	BARC_2.0_Gm20_36720824	715637735	26.514	36720824
20	BARC_1.01_Gm20_34881595_C_T	BARC_2.0_Gm20_36021058	715637647	28.149	36021058
20	BARC_1.01_Gm20_34942502_G_A	BARC_2.0_Gm20_36081945	715637657	28.149	36081945
20	BARC_1.01_Gm20_35232978_A_G	BARC_2.0_Gm20_36332679	715637679	28.149	36332679
20	BARC_1.01_Gm20_33049242_A_G	BARC_2.0_Gm20_34188658	715637414	58.162	34188658
20	BARC_1.01_Gm20_33099801_G_A	BARC_2.0_Gm20_34239213	715637419	58.788	34239213
20	BARC_1.01_Gm20_32784352_A_G	BARC_2.0_Gm20_33925526	715637380	59.421	33925526
20	BARC_1.01_Gm20_32550693_T_G	BARC_2.0_Gm20_33692025	715637353	60.68	33692025
20	BARC_1.01_Gm20_32603292_A_G	BARC_2.0_Gm20_33744434	715637358	60.68	33744434

## Sheet: Table S2
Table S2. Significantly mapped inoculated and mock eQTL at FDR of 10% with 100,000 iterations and burn in of 50,000 and significant eQTL hotspots
Significantly mapped Inoculated eQTL										Significantly mapped Mock eQTL
Gene	SNP	PPAA	GeneChrm	GeneStart	GeneEnd	MarkerChrm	MarkerPosition	TypeB	HotspotC	Gene	SNP	PPAD	GeneChrm	GeneStart	GeneEnd	MarkerChrm	MarkerPosition	TypeB	HotspotC
Glyma.01G000100	Gm01_3016694_A_G	0.93924	1	27355	28320	1	3033126	cis	GM_1	Glyma.01G016500	Gm09_44020265_C_T	0.77318	1	1573790	1583422	9	47225154	trans	-
Glyma.01G000600	Gm01_3016694_A_G	0.76944	1	116094	127845	1	3033126	cis	GM_1	Glyma.01G031500	Gm01_3221969_C_A	1	1	3278502	3282846	1	3237203	cis	-
Glyma.01G000900	Gm01_3016694_A_G	0.82762	1	170534	193342	1	3033126	cis	GM_1	Glyma.01G032100	Gm01_3221969_C_A	1	1	3374233	3387279	1	3237203	cis	-
Glyma.01G001000	Gm01_3016694_A_G	0.9873	1	196256	201895	1	3033126	cis	GM_1	Glyma.01G033000	Gm01_3832790_G_T	0.85566	1	3459557	3462334	1	3853942	cis	-
Glyma.01G001200	Gm01_3016694_A_G	0.96977	1	221661	225775	1	3033126	cis	GM_1	Glyma.01G035700	Gm01_3221969_C_A	0.85184	1	3738152	3741884	1	3237203	cis	-
Glyma.01G001300	Gm01_3016694_A_G	0.81639	1	227021	237987	1	3033126	cis	GM_1	Glyma.01G035900	Gm01_3221969_C_A	1	1	3761748	3762981	1	3237203	cis	-
Glyma.01G001500	Gm01_3016694_A_G	0.99835	1	246904	260666	1	3033126	cis	GM_1	Glyma.01G046900	Gm01_5555585_C_T	0.96956	1	5465664	5469257	1	5568956	cis	-
Glyma.01G001700	Gm01_3016694_A_G	0.98372	1	269071	274045	1	3033126	cis	GM_1	Glyma.01G063200	Gm18_7790416_C_T	0.84213	1	8997438	8998597	18	7812457	trans	-
Glyma.01G002100	Gm01_3016694_A_G	0.9702	1	291328	297375	1	3033126	cis	GM_1	Glyma.01G083000	Gm18_61723602_C_T	0.86215	1	24167139	24169616	18	57425465	trans	Mock GM_18
Glyma.01G002200	Gm01_3016694_A_G	0.78476	1	303812	307964	1	3033126	cis	GM_1	Glyma.01G091300	Gm01_16388569_G_A	1	1	27619280	27620219	1	31804544	cis	-
Glyma.01G002400	Gm01_3016694_A_G	0.80691	1	329019	331724	1	3033126	cis	GM_1	Glyma.01G091400	Gm01_14097047_T_C	1	1	27621455	27623628	1	29270116	cis	-
Glyma.01G002600	Gm01_3016694_A_G	0.97677	1	335051	337046	1	3033126	cis	GM_1	Glyma.01G097000	Gm01_29091115_A_G	0.97222	1	31566269	31567578	1	27562614	cis	-
Glyma.01G002700	Gm01_3016694_A_G	0.99628	1	339803	343224	1	3033126	cis	GM_1	Glyma.01G099000	Gm01_29091115_A_G	0.97179	1	32997702	33003788	1	27562614	trans	-
Glyma.01G003000	Gm01_3016694_A_G	0.8753	1	363183	365184	1	3033126	cis	GM_1	Glyma.01G101200	Gm01_14097047_T_C	1	1	33599925	33600461	1	29270116	cis	-
Glyma.01G003100	Gm01_3016694_A_G	0.93799	1	369871	372222	1	3033126	cis	GM_1	Glyma.01G112200	Gm01_38661096_A_G	0.74556	1	38052284	38062064	1	40040347	cis	-
Glyma.01G003600	Gm01_3016694_A_G	0.99133	1	387719	390823	1	3033126	cis	GM_1	Glyma.01G115500	Gm01_38661096_A_G	0.73461	1	39968564	39970923	1	40040347	cis	-
Glyma.01G003700	Gm01_3016694_A_G	0.93378	1	391477	396784	1	3033126	cis	GM_1	Glyma.01G140100	Gm03_43599557_T_C	1	1	46809014	46810135	3	41595432	trans	-
Glyma.01G003800	Gm01_3016694_A_G	0.99255	1	397272	400412	1	3033126	cis	GM_1	Glyma.01G140500	Gm05_41481303_T_C	1	1	46882258	46888032	5	38856557	trans	-
Glyma.01G004000	Gm01_3016694_A_G	0.89998	1	415193	417507	1	3033126	cis	GM_1	Glyma.01G151800	Gm01_48222840_C_T	0.69614	1	48859327	48866275	1	49097595	cis	-
Glyma.01G004100	Gm01_3016694_A_G	0.98784	1	418636	423778	1	3033126	cis	GM_1	Glyma.01G152800	Gm01_48222840_C_T	0.74	1	48981095	48981806	1	49097595	cis	-
Glyma.01G004200	Gm01_3016694_A_G	0.84216	1	425398	427700	1	3033126	cis	GM_1	Glyma.01G156200	Gm01_48222840_C_T	0.70609	1	49361352	49366442	1	49097595	cis	-
Glyma.01G004500	Gm01_3016694_A_G	0.88952	1	434344	437413	1	3033126	cis	GM_1	Glyma.01G161400	Gm01_49196746_A_G	0.98151	1	49951202	49953690	1	50078206	cis	-
Glyma.01G004600	Gm01_3016694_A_G	0.98816	1	438340	439522	1	3033126	cis	GM_1	Glyma.01G165400	Gm01_49403702_A_G	0.92129	1	50285851	50288150	1	50287274	cis	-
Glyma.01G004700	Gm01_3016694_A_G	0.93842	1	441820	445055	1	3033126	cis	GM_1	Glyma.01G167700	Gm01_49403702_A_G	0.94507	1	50530240	50531768	1	50287274	cis	-
Glyma.01G004800	Gm01_3016694_A_G	0.99222	1	446825	452825	1	3033126	cis	GM_1	Glyma.01G170300	Gm01_50262496_T_C	1	1	50770157	50773422	1	51147675	cis	-
Glyma.01G005000	Gm01_3016694_A_G	0.97708	1	464509	466549	1	3033126	cis	GM_1	Glyma.01G177700	Gm01_50507289_A_G	0.82735	1	51414242	51422054	1	51392814	cis	-
Glyma.01G005200	Gm01_3016694_A_G	0.84894	1	512341	517668	1	3033126	cis	GM_1	Glyma.01G211800	Gm01_50262496_T_C	0.96296	1	54334961	54337099	1	51147675	cis	-
Glyma.01G005300	Gm01_3016694_A_G	0.98896	1	518598	520667	1	3033126	cis	GM_1	Glyma.01G212000	Gm01_53278791_G_T	1	1	54354496	54357612	1	54163451	cis	-
Glyma.01G005600	Gm01_3016694_A_G	0.98902	1	559875	561878	1	3033126	cis	GM_1	Glyma.02G016500	Gm02_1830094_T_C	1	2	1478070	1483258	2	1853600	cis	-
Glyma.01G006100	Gm01_3016694_A_G	0.89224	1	588481	598820	1	3033126	cis	GM_1	Glyma.02G018700	Gm02_1830094_T_C	1	2	1608638	1614322	2	1853600	cis	-
Glyma.01G006400	Gm01_3016694_A_G	0.94829	1	604446	613008	1	3033126	cis	GM_1	Glyma.02G020000	Gm02_1830094_T_C	0.96581	2	1824031	1827387	2	1853600	cis	-
Glyma.01G006600	Gm01_3016694_A_G	0.78172	1	643566	651359	1	3033126	cis	GM_1	Glyma.02G020400	Gm02_1830094_T_C	1	2	1854656	1859613	2	1853600	cis	-
Glyma.01G006700	Gm01_3016694_A_G	0.77776	1	652561	658525	1	3033126	cis	GM_1	Glyma.02G021600	Gm02_1830094_T_C	1	2	1913244	1917663	2	1853600	cis	-
Glyma.01G006900	Gm01_3016694_A_G	0.99033	1	671149	674564	1	3033126	cis	GM_1	Glyma.02G028700	Gm02_2467152_C_T	0.70485	2	2604249	2616021	2	2497896	cis	-
Glyma.01G007000	Gm01_3016694_A_G	0.9399	1	681557	683847	1	3033126	cis	GM_1	Glyma.02G032800	Gm02_2885598_C_A	0.70329	2	3029017	3040197	2	2933055	cis	-
Glyma.01G007200	Gm01_3016694_A_G	0.83061	1	730042	735381	1	3033126	cis	GM_1	Glyma.02G033700	Gm02_3091665_T_G	1	2	3132032	3134368	2	3142154	cis	-
Glyma.01G007500	Gm01_3016694_A_G	0.98917	1	746804	750737	1	3033126	cis	GM_1	Glyma.02G043200	Gm02_3835570_T_C	0.81679	2	4036980	4040318	2	3887461	cis	-
Glyma.01G007700	Gm01_3016694_A_G	0.97786	1	759038	761554	1	3033126	cis	GM_1	Glyma.02G047200	Gm02_4319761_C_T	0.84716	2	4337518	4343470	2	4371521	cis	-
Glyma.01G008000	Gm01_3016694_A_G	0.8596	1	779555	783740	1	3033126	cis	GM_1	Glyma.02G059900	Gm02_5202276_T_C	0.99508	2	5388494	5395213	2	5262408	cis	-
Glyma.01G008200	Gm01_3016694_A_G	0.98286	1	802095	812507	1	3033126	cis	GM_1	Glyma.02G062900	Gm02_5202276_T_C	1	2	5671018	5674958	2	5262408	cis	-
Glyma.01G008400	Gm01_3016694_A_G	0.95955	1	818047	823167	1	3033126	cis	GM_1	Glyma.02G063300	Gm02_5202276_T_C	0.96563	2	5685209	5687986	2	5262408	cis	-
Glyma.01G008700	Gm01_3016694_A_G	0.94369	1	841903	854296	1	3033126	cis	GM_1	Glyma.02G063500	Gm02_5987005_C_T	0.7793	2	5699520	5702363	2	6046134	cis	-
Glyma.01G008800	Gm01_3016694_A_G	0.95858	1	861997	864605	1	3033126	cis	GM_1	Glyma.02G063700	Gm02_5202276_T_C	0.95284	2	5716960	5719312	2	5262408	cis	-
Glyma.01G008900	Gm01_3016694_A_G	0.99864	1	865285	873763	1	3033126	cis	GM_1	Glyma.02G063800	Gm02_5202276_T_C	1	2	5720590	5724380	2	5262408	cis	-
Glyma.01G009200	Gm01_3016694_A_G	0.97534	1	901695	903187	1	3033126	cis	GM_1	Glyma.02G064400	Gm02_5202276_T_C	1	2	5766138	5767678	2	5262408	cis	-
Glyma.01G009300	Gm01_3016694_A_G	0.82306	1	908484	917161	1	3033126	cis	GM_1	Glyma.02G078200	Gm18_61723602_C_T	0.84142	2	6753369	6754732	18	57425465	trans	Mock GM_18
Glyma.01G009600	Gm01_3016694_A_G	0.95235	1	937652	940822	1	3033126	cis	GM_1	Glyma.02G083200	Gm02_7333018_A_G	0.77692	2	7240751	7244222	2	7420481	cis	-
Glyma.01G009700	Gm01_3016694_A_G	0.85237	1	952611	956924	1	3033126	cis	GM_1	Glyma.02G084400	Gm02_7333018_A_G	1	2	7354398	7356648	2	7420481	cis	-
Glyma.01G009800	Gm01_3016694_A_G	0.98996	1	959845	963550	1	3033126	cis	GM_1	Glyma.02G086000	Gm02_7219124_A_G	0.7643	2	7487373	7492996	2	7306587	cis	-
Glyma.01G009900	Gm01_3016694_A_G	0.98209	1	967283	971604	1	3033126	cis	GM_1	Glyma.02G089400	Gm02_7333018_A_G	0.6884	2	7855938	7856352	2	7420481	cis	-
Glyma.01G010000	Gm01_3016694_A_G	0.8693	1	973266	978674	1	3033126	cis	GM_1	Glyma.02G100000	Satt211	0.70231	2	9418107	9423906	2	8742474	cis	-
Glyma.01G010100	Gm01_3016694_A_G	0.93606	1	980614	987665	1	3033126	cis	GM_1	Glyma.02G107700	Satt211	0.80821	2	10272280	10280457	2	8742474	cis	-
Glyma.01G010300	Gm01_3016694_A_G	0.99081	1	1001210	1006864	1	3033126	cis	GM_1	Glyma.02G107800	Gm02_11257077_A_G	1	2	10282772	10289434	2	11349126	cis	-
Glyma.01G010400	Gm01_3016694_A_G	0.99829	1	1009200	1013846	1	3033126	cis	GM_1	Glyma.02G111700	Satt211	0.79415	2	10799324	10804282	2	8742474	cis	-
Glyma.01G010500	Gm01_3016694_A_G	0.98671	1	1018533	1021955	1	3033126	cis	GM_1	Glyma.02G125100	Gm02_12078209_G_A	0.96846	2	12502624	12506046	2	12414985	cis	-
Glyma.01G010900	Gm01_3016694_A_G	0.96771	1	1047531	1051340	1	3033126	cis	GM_1	Glyma.02G135200	Gm02_14345423_T_G	0.73783	2	13986589	13989568	2	14549144	cis	-
Glyma.01G011000	Gm01_3016694_A_G	0.8506	1	1053128	1053792	1	3033126	cis	GM_1	Glyma.02G135500	Gm02_14345423_T_G	0.99959	2	14024478	14028897	2	14549144	cis	-
Glyma.01G011200	Gm01_3016694_A_G	0.94953	1	1066465	1073644	1	3033126	cis	GM_1	Glyma.02G138200	Gm02_14345423_T_G	0.91302	2	14307786	14310106	2	14549144	cis	-
Glyma.01G011300	Gm01_3016694_A_G	0.93767	1	1084424	1087061	1	3033126	cis	GM_1	Glyma.02G141000	Gm02_14345423_T_G	1	2	14586815	14589687	2	14549144	cis	-
Glyma.01G011400	Gm01_3016694_A_G	0.97814	1	1087724	1091143	1	3033126	cis	GM_1	Glyma.02G141100	Gm02_14345423_T_G	0.9546	2	14602345	14603561	2	14549144	cis	-
Glyma.01G011700	Gm01_3016694_A_G	0.81818	1	1130669	1132629	1	3033126	cis	GM_1	Glyma.02G141200	Gm02_14345423_T_G	0.95041	2	14606922	14607345	2	14549144	cis	-
Glyma.01G011900	Gm01_3016694_A_G	0.99701	1	1140332	1146805	1	3033126	cis	GM_1	Glyma.02G146000	Gm18_61723602_C_T	0.96384	2	15071325	15075408	18	57425465	trans	Mock GM_18
Glyma.01G012100	Gm01_3016694_A_G	0.77366	1	1162070	1167484	1	3033126	cis	GM_1	Glyma.02G156800	Gm02_16980821_T_C	1	2	16787594	16790041	2	17264749	cis	-
Glyma.01G012200	Gm01_3016694_A_G	0.88167	1	1181837	1185096	1	3033126	cis	GM_1	Glyma.02G162800	Gm02_32904473_T_C	0.72151	2	21532970	21539825	2	29728401	trans	-
Glyma.01G012400	Gm01_3016694_A_G	0.91384	1	1197820	1201968	1	3033126	cis	GM_1	Glyma.02G166900	Gm13_29677928_G_T	0.70696	2	25529397	25535349	13	30875555	trans	Mock GM_13
Glyma.01G012500	Gm01_3016694_A_G	0.86219	1	1204032	1208621	1	3033126	cis	GM_1	Glyma.02G168300	Gm02_21065065_T_C	1	2	25968785	25973649	2	21397827	cis	-
Glyma.01G012700	Gm01_3016694_A_G	0.99843	1	1211160	1216306	1	3033126	cis	GM_1	Glyma.02G168400	Gm02_21065065_T_C	1	2	25975511	25978668	2	21397827	cis	-
Glyma.01G014100	Gm01_3016694_A_G	0.84912	1	1352031	1357445	1	3033126	cis	GM_1	Glyma.02G219300	Gm02_43952429_A_G	0.96731	2	40719112	40728068	2	40875934	cis	-
Glyma.01G014200	Gm01_3016694_A_G	0.80465	1	1371903	1382029	1	3033126	cis	GM_1	Glyma.02G225000	Gm02_44354376_T_C	1	2	41244433	41251267	2	41277852	cis	-
Glyma.01G014700	Gm01_3016694_A_G	0.88938	1	1427800	1434338	1	3033126	cis	GM_1	Glyma.02G226000	Gm02_44354376_T_C	1	2	41297726	41299668	2	41277852	cis	-
Glyma.01G014800	Gm01_3016694_A_G	0.97376	1	1459585	1464612	1	3033126	cis	GM_1	Glyma.02G226700	Gm02_44354376_T_C	1	2	41357445	41361766	2	41277852	cis	-
Glyma.01G015200	Gm01_3016694_A_G	0.79615	1	1501239	1505312	1	3033126	cis	GM_1	Glyma.02G236000	Gm02_45602331_C_T	1	2	42354166	42354909	2	42527503	cis	-
Glyma.01G015400	Gm01_3016694_A_G	0.99573	1	1510354	1511458	1	3033126	cis	GM_1	Glyma.02G237200	Gm02_45602331_C_T	0.96407	2	42535139	42542254	2	42527503	cis	-
Glyma.01G015500	Gm01_3016694_A_G	0.78806	1	1516447	1519964	1	3033126	cis	GM_1	Glyma.02G237300	Gm02_45602331_C_T	0.9502	2	42546664	42573913	2	42527503	cis	-
Glyma.01G015700	Gm01_3016694_A_G	0.95986	1	1528792	1532355	1	3033126	cis	GM_1	Glyma.02G237800	Gm02_45602331_C_T	0.99549	2	42607230	42611324	2	42527503	cis	-
Glyma.01G015900	Gm01_3016694_A_G	0.97745	1	1536576	1540311	1	3033126	cis	GM_1	Glyma.02G238700	Gm02_45602331_C_T	1	2	42722617	42726326	2	42527503	cis	-
Glyma.01G016500	Gm01_3016694_A_G	0.9599	1	1573790	1583422	1	3033126	cis	GM_1	Glyma.02G238800	Gm02_45602331_C_T	1	2	42735396	42738350	2	42527503	cis	-
Glyma.01G016800	Gm01_3016694_A_G	0.94322	1	1609124	1612598	1	3033126	cis	GM_1	Glyma.02G239100	Gm02_45602331_C_T	1	2	42754798	42755899	2	42527503	cis	-
Glyma.01G016900	Gm01_3016694_A_G	0.92861	1	1614637	1619559	1	3033126	cis	GM_1	Glyma.02G242400	Gm18_61723602_C_T	0.9292	2	43088550	43095380	18	57425465	trans	Mock GM_18
Glyma.01G017000	Gm01_3016694_A_G	0.91897	1	1622886	1624365	1	3033126	cis	GM_1	Glyma.02G255800	Gm02_47515175_G_A	1	2	44266689	44271578	2	44427664	cis	-
Glyma.01G017100	Gm01_3016694_A_G	0.80427	1	1634013	1637492	1	3033126	cis	GM_1	Glyma.02G257900	Gm02_47515175_G_A	0.99969	2	44447725	44450772	2	44427664	cis	-
Glyma.01G017300	Gm01_3016694_A_G	0.90842	1	1648449	1650121	1	3033126	cis	GM_1	Glyma.02G258800	Gm02_47515175_G_A	1	2	44590013	44596660	2	44427664	cis	-
Glyma.01G017400	Gm01_3016694_A_G	0.99398	1	1653678	1657140	1	3033126	cis	GM_1	Glyma.02G260800	Gm02_47515175_G_A	0.77005	2	44714204	44715022	2	44427664	cis	-
Glyma.01G017500	Gm01_3016694_A_G	0.99368	1	1662657	1663915	1	3033126	cis	GM_1	Glyma.02G261000	Gm02_47515175_G_A	0.79943	2	44718291	44721287	2	44427664	cis	-
Glyma.01G017600	Gm01_3016694_A_G	0.9963	1	1673427	1674421	1	3033126	cis	GM_1	Glyma.02G267800	Gm02_47515175_G_A	0.99748	2	45217023	45227434	2	44427664	cis	-
Glyma.01G017700	Gm01_3016694_A_G	0.80921	1	1689030	1691957	1	3033126	cis	GM_1	Glyma.02G284800	Gm18_61723602_C_T	0.81716	2	46617841	46620117	18	57425465	trans	Mock GM_18
Glyma.01G017900	Gm01_3016694_A_G	0.97561	1	1734474	1735545	1	3033126	cis	GM_1	Glyma.02G307500	Gm02_51154756_C_T	1	2	48175535	48177218	2	48075547	cis	-
Glyma.01G018100	Gm01_3016694_A_G	0.9013	1	1745243	1746141	1	3033126	cis	GM_1	Glyma.02G308700	Gm02_51154756_C_T	0.73457	2	48245199	48247085	2	48075547	cis	-
Glyma.01G018300	Gm01_3016694_A_G	0.98725	1	1750027	1754223	1	3033126	cis	GM_1	Glyma.02G309300	Gm02_51154756_C_T	1	2	48287101	48289732	2	48075547	cis	-
Glyma.01G018400	Gm01_3016694_A_G	0.9014	1	1772897	1774869	1	3033126	cis	GM_1	Glyma.02G309600	Gm02_51154756_C_T	0.87783	2	48298129	48301248	2	48075547	cis	-
Glyma.01G018600	Gm01_3016694_A_G	0.92979	1	1783917	1787272	1	3033126	cis	GM_1	Glyma.02G311700	Gm02_51154756_C_T	1	2	48502821	48506820	2	48075547	cis	-
Glyma.01G018700	Gm01_3016694_A_G	0.99738	1	1790049	1792039	1	3033126	cis	GM_1	Glyma.03G010200	Gm03_1441844_C_A	0.78969	3	1006443	1008212	3	1463842	cis	-
Glyma.01G018800	Gm01_3016694_A_G	0.94116	1	1803842	1805405	1	3033126	cis	GM_1	Glyma.03G014300	Gm03_1441844_C_A	0.90434	3	1427595	1433362	3	1463842	cis	-
Glyma.01G019100	Gm01_3016694_A_G	0.97536	1	1826798	1836387	1	3033126	cis	GM_1	Glyma.03G015500	Gm03_1441844_C_A	0.93098	3	1536239	1539653	3	1463842	cis	-
Glyma.01G019400	Gm01_3016694_A_G	0.87916	1	1886628	1890851	1	3033126	cis	GM_1	Glyma.03G039000	Gm03_4782127_T_C	0.97915	3	4816969	4832517	3	4591270	cis	-
Glyma.01G019600	Gm01_3016694_A_G	0.99355	1	1929870	1932580	1	3033126	cis	GM_1	Glyma.03G039300	Gm03_5106459_T_G	0.82081	3	4890564	4894600	3	5009334	cis	-
Glyma.01G020200	Gm01_3016694_A_G	0.86398	1	2009725	2010906	1	3033126	cis	GM_1	Glyma.03G039900	Gm03_5106459_T_G	0.84357	3	4988423	4991582	3	5009334	cis	-
Glyma.01G020300	Gm01_3016694_A_G	0.96814	1	2011230	2020186	1	3033126	cis	GM_1	Glyma.03G043500	Gm03_4782127_T_C	1	3	5503203	5511390	3	4591270	cis	-
Glyma.01G020500	Gm01_3016694_A_G	0.9292	1	2039275	2056055	1	3033126	cis	GM_1	Glyma.03G045300	Gm03_5106459_T_G	0.74216	3	5736880	5746061	3	5009334	cis	-
Glyma.01G020900	Gm01_3016694_A_G	0.99894	1	2104937	2109784	1	3033126	cis	GM_1	Glyma.03G045600	Gm03_6631189_A_G	0.90103	3	5808271	5808837	3	6477854	cis	-
Glyma.01G021100	Gm01_3016694_A_G	0.8611	1	2140441	2142143	1	3033126	cis	GM_1	Glyma.03G046500	Gm03_6631189_A_G	0.93764	3	5937077	5940658	3	6477854	cis	-
Glyma.01G021400	Gm01_3016694_A_G	0.95614	1	2171115	2176385	1	3033126	cis	GM_1	Glyma.03G046600	Gm03_6631189_A_G	0.89842	3	5940787	5951079	3	6477854	cis	-
Glyma.01G021600	Gm01_3016694_A_G	0.90487	1	2189923	2194362	1	3033126	cis	GM_1	Glyma.03G047000	Gm03_6631189_A_G	0.95322	3	5976506	5982926	3	6477854	cis	-
Glyma.01G022100	Gm01_3016694_A_G	0.86104	1	2210751	2211738	1	3033126	cis	GM_1	Glyma.03G047200	Gm03_6631189_A_G	0.87589	3	5993387	5998875	3	6477854	cis	-
Glyma.01G022400	Gm01_3016694_A_G	0.99205	1	2235786	2241294	1	3033126	cis	GM_1	Glyma.03G047800	Gm03_6631189_A_G	0.77244	3	6126779	6128456	3	6477854	cis	-
Glyma.01G022500	Gm01_3016694_A_G	0.96096	1	2246170	2251398	1	3033126	cis	GM_1	Glyma.03G047900	Gm03_12163115_T_G	0.70651	3	6144496	6156484	3	11688292	trans	-
Glyma.01G022600	Gm01_3016694_A_G	0.83501	1	2281410	2286917	1	3033126	cis	GM_1	Glyma.03G048000	Gm03_6631189_A_G	0.97974	3	6151895	6153902	3	6477854	cis	-
Glyma.01G022800	Gm01_3016694_A_G	0.88505	1	2296901	2303966	1	3033126	cis	GM_1	Glyma.03G048500	Gm03_6631189_A_G	0.89757	3	6248606	6264244	3	6477854	cis	-
Glyma.01G022900	Gm01_3016694_A_G	0.85439	1	2304042	2308423	1	3033126	cis	GM_1	Glyma.03G048600	Gm03_6631189_A_G	0.85512	3	6273692	6275084	3	6477854	cis	-
Glyma.01G023200	Gm01_3016694_A_G	0.9298	1	2331638	2339135	1	3033126	cis	GM_1	Glyma.03G050100	Gm03_12163115_T_G	0.95033	3	6536628	6540105	3	11688292	trans	-
Glyma.01G023300	Gm01_3016694_A_G	0.85445	1	2343215	2348080	1	3033126	cis	GM_1	Glyma.03G053100	Gm03_22259196_C_A	1	3	7042503	7048483	3	16738385	trans	-
Glyma.01G023600	Gm01_3016694_A_G	0.93301	1	2380849	2402441	1	3033126	cis	GM_1	Glyma.03G053500	Gm03_6631189_A_G	0.87754	3	7126778	7149643	3	6477854	cis	-
Glyma.01G023700	Gm01_3016694_A_G	0.97774	1	2405107	2414341	1	3033126	cis	GM_1	Glyma.03G053600	Gm03_6631189_A_G	0.82722	3	7152042	7154376	3	6477854	cis	-
Glyma.01G024300	Gm01_3016694_A_G	0.7757	1	2484222	2486235	1	3033126	cis	GM_1	Glyma.03G054100	Gm03_6631189_A_G	0.92156	3	7310118	7333478	3	6477854	cis	-
Glyma.01G024500	Gm01_3016694_A_G	0.95671	1	2502596	2504339	1	3033126	cis	GM_1	Glyma.03G054300	Gm03_6631189_A_G	0.9268	3	7340347	7341130	3	6477854	cis	-
Glyma.01G024700	Gm01_3016694_A_G	0.90796	1	2529244	2531919	1	3033126	cis	GM_1	Glyma.03G054500	Gm03_6631189_A_G	0.89848	3	7398368	7399090	3	6477854	cis	-
Glyma.01G025100	Gm01_3016694_A_G	0.97343	1	2601431	2602687	1	3033126	cis	GM_1	Glyma.03G054800	Gm03_6631189_A_G	0.85555	3	7453988	7457813	3	6477854	cis	-
Glyma.01G025300	Gm01_3016694_A_G	0.98152	1	2649510	2652292	1	3033126	cis	GM_1	Glyma.03G061300	Gm03_12163115_T_G	0.95698	3	9208539	9210992	3	11688292	cis	-
Glyma.01G025500	Gm01_3016694_A_G	0.9586	1	2699503	2701968	1	3033126	cis	GM_1	Glyma.03G065700	Gm03_12163115_T_G	0.82305	3	11896538	11909845	3	11688292	cis	-
Glyma.01G025600	Gm01_3016694_A_G	0.88902	1	2702813	2706006	1	3033126	cis	GM_1	Glyma.03G066700	Gm03_12163115_T_G	1	3	13373848	13377206	3	11688292	cis	-
Glyma.01G025800	Gm01_3016694_A_G	0.80378	1	2714436	2715928	1	3033126	cis	GM_1	Glyma.03G066800	Gm03_22259196_C_A	0.76457	3	13438086	13441205	3	16738385	cis	-
Glyma.01G026000	Gm01_3016694_A_G	0.83338	1	2732449	2740742	1	3033126	cis	GM_1	Glyma.03G067100	Gm03_22259196_C_A	1	3	13557630	13562514	3	16738385	cis	-
Glyma.01G026100	Gm01_3016694_A_G	0.93312	1	2741832	2744918	1	3033126	cis	GM_1	Glyma.03G068200	Gm03_12163115_T_G	1	3	14163876	14167372	3	11688292	cis	-
Glyma.01G026200	Gm01_3016694_A_G	0.82228	1	2747392	2755356	1	3033126	cis	GM_1	Glyma.03G068900	Gm03_23324209_C_T	1	3	14375210	14377147	3	13387006	cis	-
Glyma.01G026400	Gm01_3016694_A_G	0.99531	1	2765244	2767576	1	3033126	cis	GM_1	Glyma.03G069000	Gm03_22259196_C_A	0.70874	3	14467258	14467961	3	16738385	cis	-
Glyma.01G026700	Gm01_3016694_A_G	0.80347	1	2800909	2808407	1	3033126	cis	GM_1	Glyma.03G070300	Gm03_12163115_T_G	1	3	16324083	16330477	3	11688292	cis	-
Glyma.01G027200	Gm01_3016694_A_G	0.99884	1	2848182	2849925	1	3033126	cis	GM_1	Glyma.03G073300	Gm03_22371830_G_A	0.72587	3	17770362	17785644	3	16621811	cis	-
Glyma.01G027300	Gm01_3016694_A_G	0.99667	1	2852073	2856865	1	3033126	cis	GM_1	Glyma.03G083600	Gm03_22371830_G_A	1	3	23289648	23291767	3	16621811	trans	-
Glyma.01G027600	Gm01_3016694_A_G	0.79973	1	2884478	2887943	1	3033126	cis	GM_1	Glyma.03G111000	Gm03_35330372_G_T	0.97894	3	31535057	31542398	3	33292135	cis	-
Glyma.01G027700	Gm01_3016694_A_G	0.91646	1	2889242	2892328	1	3033126	cis	GM_1	Glyma.03G111400	Gm03_35330372_G_T	0.96331	3	31631299	31645629	3	33292135	cis	-
Glyma.01G027800	Gm01_3016694_A_G	0.94106	1	2895690	2900577	1	3033126	cis	GM_1	Glyma.03G112800	Gm18_61723602_C_T	0.70418	3	31934532	31935219	18	57425465	trans	Mock GM_18
Glyma.01G028100	Gm01_3016694_A_G	0.951	1	2929035	2934455	1	3033126	cis	GM_1	Glyma.03G113200	Gm03_35330372_G_T	0.97501	3	32000185	32001852	3	33292135	cis	-
Glyma.01G028300	Gm01_3016694_A_G	0.99813	1	2948608	2957378	1	3033126	cis	GM_1	Glyma.03G121300	Gm03_35330372_G_T	0.97829	3	33331068	33355413	3	33292135	cis	-
Glyma.01G028500	Gm01_3016694_A_G	0.99849	1	2999967	3001495	1	3033126	cis	GM_1	Glyma.03G121400	Gm03_35330372_G_T	1	3	33378370	33384372	3	33292135	cis	-
Glyma.01G028700	Gm01_3016694_A_G	0.9705	1	3014195	3020497	1	3033126	cis	GM_1	Glyma.03G129100	Gm03_35330372_G_T	1	3	34384460	34389538	3	33292135	cis	-
Glyma.01G028800	Gm01_3016694_A_G	0.95211	1	3037245	3038559	1	3033126	cis	GM_1	Glyma.03G137900	Gm03_37488779_G_A	0.98031	3	35393011	35398758	3	35462187	cis	-
Glyma.01G028900	Gm01_3016694_A_G	0.94097	1	3060271	3064492	1	3033126	cis	GM_1	Glyma.03G166700	Gm03_40115297_C_T	1	3	38116494	38118334	3	38100814	cis	-
Glyma.01G029000	Gm01_3016694_A_G	0.93723	1	3079661	3082412	1	3033126	cis	GM_1	Glyma.03G168000	Gm03_40115297_C_T	0.89901	3	38228103	38236161	3	38100814	cis	-
Glyma.01G029100	Gm01_3016694_A_G	0.99882	1	3084233	3090081	1	3033126	cis	GM_1	Glyma.03G201300	Gm18_61723602_C_T	0.89544	3	40980745	40990121	18	57425465	trans	Mock GM_18
Glyma.01G029600	Gm01_3016694_A_G	0.99496	1	3137027	3140461	1	3033126	cis	GM_1	Glyma.03G207800	Gm03_43599557_T_C	1	3	41508411	41509425	3	41595432	cis	-
Glyma.01G029700	Gm01_3016694_A_G	0.99787	1	3140702	3142591	1	3033126	cis	GM_1	Glyma.03G217300	Gm18_61723602_C_T	0.7391	3	42126715	42130465	18	57425465	trans	Mock GM_18
Glyma.01G029800	Gm01_3016694_A_G	0.88711	1	3148712	3151772	1	3033126	cis	GM_1	Glyma.03G259900	Gm03_47713742_T_C	1	3	45391055	45402923	3	45712413	cis	-
Glyma.01G030300	Gm01_3016694_A_G	0.92067	1	3178070	3179538	1	3033126	cis	GM_1	Glyma.03G260200	Gm03_47713742_T_C	0.90257	3	45407900	45415032	3	45712413	cis	-
Glyma.01G030400	Gm01_3016694_A_G	0.99786	1	3182949	3187700	1	3033126	cis	GM_1	Glyma.03G261600	Gm03_47713742_T_C	1	3	45495525	45498431	3	45712413	cis	-
Glyma.01G030500	Gm01_3016694_A_G	0.78652	1	3189212	3200277	1	3033126	cis	GM_1	Glyma.03G262700	Gm03_47713742_T_C	1	3	45608123	45615828	3	45712413	cis	-
Glyma.01G030800	Gm01_3016694_A_G	0.78901	1	3208232	3215706	1	3033126	cis	GM_1	Glyma.04G105500	Gm15_1969687_A_G	1	4	10440510	10445278	15	1969699	trans	-
Glyma.01G030900	Gm01_3016694_A_G	0.99638	1	3234395	3237574	1	3033126	cis	GM_1	Glyma.04G105900	Gm15_1969687_A_G	1	4	10789400	10791837	15	1969699	trans	-
Glyma.01G031300	Gm01_3016694_A_G	0.93033	1	3257841	3260562	1	3033126	cis	GM_1	Glyma.04G126300	Gm09_32096458_C_T	1	4	16964286	16965431	9	34705645	trans	-
Glyma.01G031400	Gm01_3016694_A_G	0.78423	1	3264673	3271140	1	3033126	cis	GM_1	Glyma.04G150300	Gm14_4184275_A_G	1	4	32865909	32868399	14	4198004	trans	-
Glyma.01G031500	Gm01_3016694_A_G	0.90946	1	3278502	3282846	1	3033126	cis	GM_1	Glyma.04G151500	Gm04_40545788_G_A	0.86765	4	33691517	33698609	4	43702009	trans	-
Glyma.01G031700	Gm01_3016694_A_G	0.78082	1	3298861	3302133	1	3033126	cis	GM_1	Glyma.04G172400	Gm04_40545788_G_A	0.88056	4	43033133	43035449	4	43702009	cis	-
Glyma.01G031900	Gm01_3016694_A_G	0.97333	1	3342396	3347771	1	3033126	cis	GM_1	Glyma.04G174800	Gm04_40545788_G_A	0.91575	4	43654268	43660992	4	43702009	cis	-
Glyma.01G032000	Gm01_3016694_A_G	0.86329	1	3363639	3366996	1	3033126	cis	GM_1	Glyma.04G175900	Gm04_41071612_A_G	0.97598	4	43900249	43904812	4	44218913	cis	-
Glyma.01G032100	Gm01_3016694_A_G	0.93321	1	3374233	3387279	1	3033126	cis	GM_1	Glyma.04G178900	Gm04_41071612_A_G	1	4	44372457	44373402	4	44218913	cis	-
Glyma.01G032500	Gm01_3016694_A_G	0.91357	1	3415166	3425683	1	3033126	cis	GM_1	Glyma.04G179100	Gm04_41071612_A_G	1	4	44398109	44406865	4	44218913	cis	-
Glyma.01G032900	Gm01_3016694_A_G	0.98501	1	3455319	3459556	1	3033126	cis	GM_1	Glyma.04G190800	Gm04_43058492_T_G	0.84577	4	46143080	46147709	4	46203344	cis	-
Glyma.01G033000	Gm01_3016694_A_G	0.89643	1	3459557	3462334	1	3033126	cis	GM_1	Glyma.04G191100	Gm04_43058492_T_G	0.74943	4	46174420	46176838	4	46203344	cis	-
Glyma.01G033200	Gm01_3016694_A_G	0.79052	1	3487315	3493797	1	3033126	cis	GM_1	Glyma.04G192200	Gm04_43058492_T_G	0.89843	4	46324061	46333019	4	46203344	cis	-
Glyma.01G033500	Gm01_3016694_A_G	0.98346	1	3514070	3519602	1	3033126	cis	GM_1	Glyma.04G193500	Gm04_43058492_T_G	0.87213	4	46511258	46514211	4	46203344	cis	-
Glyma.01G033800	Gm01_3016694_A_G	0.99703	1	3535699	3539383	1	3033126	cis	GM_1	Glyma.04G194400	Gm04_43058492_T_G	0.86202	4	46608928	46612678	4	46203344	cis	-
Glyma.01G034300	Gm01_3016694_A_G	0.98778	1	3573149	3579461	1	3033126	cis	GM_1	Glyma.04G195100	Gm04_43058492_T_G	0.83962	4	46703954	46706589	4	46203344	cis	-
Glyma.01G034400	Gm01_3016694_A_G	0.99424	1	3582060	3583811	1	3033126	cis	GM_1	Glyma.04G195600	Gm04_43800862_C_T	1	4	46733292	46740694	4	46948720	cis	-
Glyma.01G034600	Gm01_3016694_A_G	0.99479	1	3588552	3590901	1	3033126	cis	GM_1	Glyma.04G196500	Gm04_43800862_C_T	1	4	46838574	46841342	4	46948720	cis	-
Glyma.01G035000	Gm01_3016694_A_G	0.77753	1	3626092	3630869	1	3033126	cis	GM_1	Glyma.04G207600	Gm04_44924553_A_G	1	4	48004764	48009770	4	48053544	cis	-
Glyma.01G035100	Gm01_3016694_A_G	0.77684	1	3634033	3639674	1	3033126	cis	GM_1	Glyma.04G208300	Gm18_61723602_C_T	0.89031	4	48062886	48064803	18	57425465	trans	Mock GM_18
Glyma.01G035300	Gm01_3016694_A_G	0.81426	1	3678713	3680543	1	3033126	cis	GM_1	Glyma.04G211000	Gm04_44924553_A_G	0.70075	4	48278435	48287009	4	48053544	cis	-
Glyma.01G035400	Gm01_3016694_A_G	0.79462	1	3692399	3696760	1	3033126	cis	GM_1	Glyma.04G211300	Gm04_45613405_T_C	0.95962	4	48320406	48326233	4	48742467	cis	-
Glyma.01G035800	Gm01_3016694_A_G	0.97644	1	3755286	3756659	1	3033126	cis	GM_1	Glyma.04G212500	Gm04_45613405_T_C	0.94897	4	48435108	48435965	4	48742467	cis	-
Glyma.01G035900	Gm01_3016694_A_G	0.90601	1	3761748	3762981	1	3033126	cis	GM_1	Glyma.04G216000	Gm04_45613405_T_C	0.94593	4	48723367	48726816	4	48742467	cis	-
Glyma.01G036200	Gm01_3016694_A_G	0.99333	1	3791180	3811591	1	3033126	cis	GM_1	Glyma.04G220200	Gm04_45999196_C_A	0.98199	4	49075208	49089579	4	49127886	cis	-
Glyma.01G036300	Gm01_3016694_A_G	0.87899	1	3813757	3814433	1	3033126	cis	GM_1	Glyma.04G221300	Gm04_46280438_G_A	0.98066	4	49208893	49212648	4	49408492	cis	-
Glyma.01G036500	Gm01_3016694_A_G	0.90952	1	3821377	3825854	1	3033126	cis	GM_1	Glyma.04G223700	Gm04_46280438_G_A	1	4	49431083	49434445	4	49408492	cis	-
Glyma.01G036600	Gm01_3016694_A_G	0.83796	1	3860214	3861413	1	3033126	cis	GM_1	Glyma.04G224000	Gm04_46280438_G_A	1	4	49450584	49453380	4	49408492	cis	-
Glyma.01G036800	Gm01_3016694_A_G	0.99586	1	3916138	3918004	1	3033126	cis	GM_1	Glyma.04G224300	Gm04_46280438_G_A	1	4	49475519	49486851	4	49408492	cis	-
Glyma.01G036900	Gm01_3016694_A_G	0.92613	1	3922226	3924037	1	3033126	cis	GM_1	Glyma.04G231700	Gm04_46280438_G_A	1	4	50019137	50024354	4	49408492	cis	-
Glyma.01G037200	Gm01_3016694_A_G	0.87165	1	3946315	3948100	1	3033126	cis	GM_1	Glyma.04G243600	Gm04_48414788_T_C	0.96141	4	51151387	51158847	4	51546265	cis	-
Glyma.01G037300	Gm01_3016694_A_G	0.9281	1	3957877	3962517	1	3033126	cis	GM_1	Glyma.04G245100	Gm04_48414788_T_C	0.96738	4	51257284	51265241	4	51546265	cis	-
Glyma.01G037500	Gm01_3016694_A_G	0.81584	1	3986684	3988230	1	3033126	cis	GM_1	Glyma.04G245500	Gm04_48414788_T_C	0.95982	4	51318458	51321641	4	51546265	cis	-
Glyma.01G037700	Gm01_3016694_A_G	0.83555	1	4005744	4011110	1	3033126	cis	GM_1	Glyma.04G248000	Gm04_48414788_T_C	0.76248	4	51516850	51518625	4	51546265	cis	-
Glyma.01G037800	Gm01_3016694_A_G	0.89716	1	4011644	4013152	1	3033126	cis	GM_1	Glyma.04G248500	Gm04_48414788_T_C	0.74133	4	51551696	51557683	4	51546265	cis	-
Glyma.01G038000	Gm01_3016694_A_G	0.9798	1	4026873	4032291	1	3033126	cis	GM_1	Glyma.04G248700	Gm18_61723602_C_T	0.76288	4	51564205	51567368	18	57425465	trans	Mock GM_18
Glyma.01G038100	Gm01_3016694_A_G	0.99391	1	4033780	4041344	1	3033126	cis	GM_1	Glyma.05G019200	Gm05_394764_T_C	0.93078	5	1712988	1714992	5	2069948	cis	-
Glyma.01G038200	Gm01_3016694_A_G	0.9681	1	4044806	4045467	1	3033126	cis	GM_1	Glyma.05G021000	Gm05_285672_T_C	0.82011	5	1857645	1862854	5	1960856	cis	-
Glyma.01G038300	Gm01_3016694_A_G	0.96353	1	4045495	4058118	1	3033126	cis	GM_1	Glyma.05G021800	Gm05_285672_T_C	0.93609	5	1911409	1915117	5	1960856	cis	-
Glyma.01G038600	Gm01_3016694_A_G	0.88333	1	4130643	4133350	1	3033126	cis	GM_1	Glyma.05G022100	Gm05_285672_T_C	0.80276	5	1929176	1933096	5	1960856	cis	-
Glyma.01G038700	Gm01_3016694_A_G	0.94336	1	4156739	4160713	1	3033126	cis	GM_1	Glyma.05G025500	Gm05_429856_A_G	0.75963	5	2217936	2219956	5	2105040	cis	-
Glyma.01G038900	Gm01_3016694_A_G	0.96809	1	4182744	4185349	1	3033126	cis	GM_1	Glyma.05G052300	Gm05_2647363_C_T	1	5	4687696	4689865	5	4368128	cis	-
Glyma.01G039000	Gm01_3016694_A_G	0.8745	1	4212429	4221344	1	3033126	cis	GM_1	Glyma.05G146100	Gm05_33737561_T_C	1	5	33977593	33984708	5	34006356	cis	-
Glyma.01G039100	Gm01_3016694_A_G	0.94321	1	4235182	4237298	1	3033126	cis	GM_1	Glyma.05G146700	Gm05_33737561_T_C	1	5	34056622	34057983	5	34006356	cis	-
Glyma.01G039200	Gm01_3016694_A_G	0.95982	1	4239455	4243315	1	3033126	cis	GM_1	Glyma.05G179000	Gm05_37611048_C_T	0.90974	5	36706697	36711703	5	37900941	cis	-
Glyma.01G039500	Gm01_3016694_A_G	0.99819	1	4289457	4295700	1	3033126	cis	GM_1	Glyma.05G186800	Gm05_37990846_C_T	0.76711	5	37328394	37328561	5	38280990	cis	-
Glyma.01G039600	Gm01_3016694_A_G	0.9329	1	4300332	4302844	1	3033126	cis	GM_1	Glyma.05G194400	Gm05_37611048_C_T	0.91648	5	37891664	37898357	5	37900941	cis	-
Glyma.01G039900	Gm01_3016694_A_G	0.98454	1	4324079	4325876	1	3033126	cis	GM_1	Glyma.05G195500	Gm05_37611048_C_T	1	5	37982441	37989601	5	37900941	cis	-
Glyma.01G040300	Gm01_3016694_A_G	0.81718	1	4353053	4358969	1	3033126	cis	GM_1	Glyma.05G195600	Gm05_37611048_C_T	0.96435	5	37991080	37996445	5	37900941	cis	-
Glyma.01G040900	Gm01_3016694_A_G	0.90178	1	4396965	4402461	1	3033126	cis	GM_1	Glyma.05G195900	Gm05_37611048_C_T	0.99776	5	38010671	38015701	5	37900941	cis	-
Glyma.01G041100	Gm01_3016694_A_G	0.90026	1	4403613	4404643	1	3033126	cis	GM_1	Glyma.05G196900	Gm05_37990846_C_T	1	5	38114659	38120121	5	38280990	cis	-
Glyma.01G041200	Gm01_3016694_A_G	0.9832	1	4420529	4421978	1	3033126	cis	GM_1	Glyma.05G216200	Gm05_40642754_C_A	0.92497	5	39648138	39650560	5	39696120	cis	-
Glyma.01G041300	Gm01_3016694_A_G	0.83799	1	4428651	4434734	1	3033126	cis	GM_1	Glyma.05G225300	Gm05_40642754_C_A	0.98334	5	40408912	40410821	5	39696120	cis	-
Glyma.01G041400	Gm01_3016694_A_G	0.99479	1	4457128	4461721	1	3033126	cis	GM_1	Glyma.05G236000	Gm05_39374746_C_T	1	5	41249938	41254224	5	40974254	cis	-
Glyma.01G041500	Gm01_3016694_A_G	0.96608	1	4485002	4490713	1	3033126	cis	GM_1	Glyma.05G236500	Gm05_39374746_C_T	0.98787	5	41281427	41286905	5	40974254	cis	-
Glyma.01G041600	Gm01_3016694_A_G	0.99526	1	4490538	4496387	1	3033126	cis	GM_1	Glyma.06G047600	Gm18_61723602_C_T	0.76741	6	3593961	3595420	18	57425465	trans	Mock GM_18
Glyma.01G041700	Gm01_3016694_A_G	0.98819	1	4530106	4532731	1	3033126	cis	GM_1	Glyma.06G055700	Gm06_5847946_T_G	0.779	6	4206104	4207699	6	5853765	cis	-
Glyma.01G042300	Gm01_3016694_A_G	0.87854	1	4613542	4618432	1	3033126	cis	GM_1	Glyma.06G060300	Gm06_5847946_T_G	0.95322	6	4573317	4575454	6	5853765	cis	-
Glyma.01G042400	Gm01_3016694_A_G	0.94187	1	4639124	4643385	1	3033126	cis	GM_1	Glyma.06G060600	Gm06_5847946_T_G	1	6	4581483	4586998	6	5853765	cis	-
Glyma.01G042500	Gm01_3016694_A_G	0.77551	1	4645926	4649577	1	3033126	cis	GM_1	Glyma.06G074800	Gm06_5847946_T_G	1	6	5788556	5792829	6	5853765	cis	-
Glyma.01G042800	Gm01_3016694_A_G	0.99816	1	4671215	4677520	1	3033126	cis	GM_1	Glyma.06G075300	Gm06_5847946_T_G	1	6	5822401	5833249	6	5853765	cis	-
Glyma.01G043100	Gm01_3016694_A_G	0.96678	1	4693924	4694964	1	3033126	cis	GM_1	Glyma.06G077900	Gm06_5847946_T_G	0.76653	6	6029914	6037307	6	5853765	cis	-
Glyma.01G043600	Gm01_3016694_A_G	0.94096	1	4751167	4754842	1	3033126	cis	GM_1	Glyma.06G100600	Gm06_8338093_G_A	1	6	7977536	7991536	6	8343876	cis	-
Glyma.01G043700	Gm01_3016694_A_G	0.96525	1	4755228	4758910	1	3033126	cis	GM_1	Glyma.06G101200	Gm06_8338093_G_A	0.9435	6	8022509	8028975	6	8343876	cis	-
Glyma.01G043800	Gm01_3016694_A_G	0.8363	1	4771957	4777439	1	3033126	cis	GM_1	Glyma.06G102000	Gm18_61723602_C_T	0.74326	6	8100147	8101629	18	57425465	trans	Mock GM_18
Glyma.01G044100	Gm01_3016694_A_G	0.95891	1	4844360	4848720	1	3033126	cis	GM_1	Glyma.06G111600	Gm06_9081030_C_A	0.97889	6	9031777	9036801	6	9087027	cis	-
Glyma.01G044200	Gm01_3016694_A_G	0.99897	1	4872768	4876635	1	3033126	cis	GM_1	Glyma.06G112800	Gm06_9081030_C_A	0.97865	6	9158796	9163337	6	9087027	cis	-
Glyma.01G044300	Gm01_3016694_A_G	0.99051	1	4877269	4885185	1	3033126	cis	GM_1	Glyma.06G113400	Gm06_9081030_C_A	0.81314	6	9211812	9214706	6	9087027	cis	-
Glyma.01G044900	Gm01_3016694_A_G	0.9968	1	5023297	5032196	1	3033126	cis	GM_1	Glyma.06G113500	Gm06_9081030_C_A	1	6	9213936	9219335	6	9087027	cis	-
Glyma.01G045100	Gm01_3016694_A_G	0.97953	1	5059854	5063734	1	3033126	cis	GM_1	Glyma.06G130200	Gm06_11098210_C_T	1	6	10701746	10706097	6	11124796	cis	-
Glyma.01G045200	Gm01_3016694_A_G	0.99629	1	5106053	5107135	1	3033126	cis	GM_1	Glyma.06G132700	Gm18_61723602_C_T	0.72425	6	10934856	10936265	18	57425465	trans	Mock GM_18
Glyma.01G045300	Gm01_3016694_A_G	0.81874	1	5132710	5135851	1	3033126	cis	GM_1	Glyma.06G134900	Gm06_11098210_C_T	0.98668	6	11083841	11088991	6	11124796	cis	-
Glyma.01G045500	Gm01_3016694_A_G	0.99482	1	5226449	5228845	1	3033126	cis	GM_1	Glyma.06G157400	Gm18_61723602_C_T	0.76964	6	12937296	12939138	18	57425465	trans	Mock GM_18
Glyma.01G046000	Gm01_3016694_A_G	0.9618	1	5317206	5321170	1	3033126	cis	GM_1	Glyma.06G168700	Gm06_14058543_A_C	0.88952	6	14104416	14111842	6	14094641	cis	-
Glyma.01G046300	Gm01_3016694_A_G	0.92917	1	5337434	5338915	1	3033126	cis	GM_1	Glyma.06G182100	Gm06_16207402_T_C	0.94777	6	15581101	15595225	6	16256683	cis	-
Glyma.01G046400	Gm01_3016694_A_G	0.8711	1	5353518	5356554	1	3033126	cis	GM_1	Glyma.06G187200	Gm06_16207402_T_C	1	6	16286588	16290289	6	16256683	cis	-
Glyma.01G046500	Gm01_3016694_A_G	0.91849	1	5361968	5365535	1	3033126	cis	GM_1	Glyma.06G187300	Gm06_16207402_T_C	0.98185	6	16309938	16313286	6	16256683	cis	-
Glyma.01G046700	Gm01_3016694_A_G	0.98034	1	5385859	5391055	1	3033126	cis	GM_1	Glyma.06G187600	Gm06_16207402_T_C	1	6	16379094	16381975	6	16256683	cis	-
Glyma.01G046900	Gm01_3016694_A_G	0.92818	1	5465664	5469257	1	3033126	cis	GM_1	Glyma.06G187700	Gm06_16207402_T_C	0.99795	6	16390109	16392304	6	16256683	cis	-
Glyma.01G047000	Gm01_3016694_A_G	0.84583	1	5484606	5486622	1	3033126	cis	GM_1	Glyma.06G207400	Gm03_43525455_A_G	1	6	20019432	20020327	3	41512333	trans	-
Glyma.01G047100	Gm01_3016694_A_G	0.9126	1	5503526	5511806	1	3033126	cis	GM_1	Glyma.06G259400	Gm18_61723602_C_T	0.72554	6	44428378	44439680	18	57425465	trans	Mock GM_18
Glyma.01G047400	Gm01_3016694_A_G	0.96653	1	5520517	5524259	1	3033126	cis	GM_1	Glyma.06G265600	Gm06_46564658_C_A	0.74613	6	45359827	45365573	6	47112305	cis	-
Glyma.01G047600	Gm01_3016694_A_G	0.99071	1	5545562	5545978	1	3033126	cis	GM_1	Glyma.06G267400	Gm06_46564658_C_A	0.70072	6	45560722	45566699	6	47112305	cis	-
Glyma.01G047700	Gm01_3016694_A_G	0.96135	1	5549606	5554165	1	3033126	cis	GM_1	Glyma.06G276500	Gm06_46564658_C_A	0.82831	6	46768243	46768521	6	47112305	cis	-
Glyma.01G047800	Gm01_3016694_A_G	0.88905	1	5559528	5560353	1	3033126	cis	GM_1	Glyma.06G277400	Gm06_46564658_C_A	1	6	46861811	46865639	6	47112305	cis	-
Glyma.01G047900	Gm01_3016694_A_G	0.89581	1	5585129	5586802	1	3033126	cis	GM_1	Glyma.06G283800	Gm06_46564658_C_A	1	6	47191044	47195889	6	47112305	cis	-
Glyma.01G048000	Gm01_3016694_A_G	0.99587	1	5589570	5601987	1	3033126	cis	GM_1	Glyma.06G289600	Gm06_48582951_G_A	0.99998	6	47831855	47835534	6	48211587	cis	-
Glyma.01G048400	Gm01_3016694_A_G	0.95346	1	5627602	5631187	1	3033126	cis	GM_1	Glyma.06G289700	Gm06_47723155_T_C	1	6	47840529	47845607	6	48344234	cis	-
Glyma.01G049100	Gm01_3016694_A_G	0.91094	1	5717569	5719993	1	3033126	cis	GM_1	Glyma.06G291300	Gm06_48582951_G_A	1	6	48016841	48019943	6	48211587	cis	-
Glyma.01G049400	Gm01_3016694_A_G	0.90635	1	5763611	5767687	1	3033126	cis	GM_1	Glyma.06G293400	Gm06_48582951_G_A	1	6	48217741	48220481	6	48211587	cis	-
Glyma.01G050100	Gm01_3016694_A_G	0.84541	1	5887154	5889544	1	3033126	cis	GM_1	Glyma.06G294100	Gm06_48582951_G_A	0.91024	6	48301296	48305950	6	48211587	cis	-
Glyma.01G050400	Gm01_3016694_A_G	0.95023	1	5963947	5970745	1	3033126	cis	GM_1	Glyma.07G060400	Gm07_5226366_C_T	0.71378	7	5358317	5363410	7	5265136	cis	-
Glyma.01G050500	Gm01_3016694_A_G	0.94855	1	5994189	5997069	1	3033126	cis	GM_1	Glyma.07G063100	Gm07_5226366_C_T	1	7	5596547	5599050	7	5265136	cis	-
Glyma.01G051300	Gm01_3016694_A_G	0.96134	1	6060477	6062256	1	3033126	cis	GM_1	Glyma.07G063600	Gm07_5226366_C_T	0.99504	7	5641377	5655554	7	5265136	cis	-
Glyma.01G052200	Gm01_3016694_A_G	0.88671	1	6327782	6335321	1	3033126	cis	GM_1	Glyma.07G063700	Gm07_5226366_C_T	1	7	5664184	5668149	7	5265136	cis	-
Glyma.01G052300	Gm01_3016694_A_G	0.96668	1	6337006	6343767	1	3033126	cis	GM_1	Glyma.07G065800	Gm07_5226366_C_T	1	7	5937301	5941192	7	5265136	cis	-
Glyma.01G052600	Gm01_3016694_A_G	0.85727	1	6429215	6439635	1	3033126	cis	GM_1	Glyma.07G067200	Gm07_6352113_T_G	0.8613	7	6056575	6058569	7	6390761	cis	-
Glyma.01G052800	Gm01_3016694_A_G	0.98113	1	6451907	6456616	1	3033126	cis	GM_1	Glyma.07G072600	Gm07_6352113_T_G	0.70882	7	6590695	6603134	7	6390761	cis	-
Glyma.01G053100	Gm01_3016694_A_G	0.97051	1	6620086	6625502	1	3033126	cis	GM_1	Glyma.07G076000	Gm07_7160924_T_C	0.70035	7	6887412	6890944	7	7199289	cis	-
Glyma.01G053200	Gm01_3016694_A_G	0.97455	1	6632524	6638087	1	3033126	cis	GM_1	Glyma.07G078100	Gm07_7160924_T_C	0.99084	7	7126750	7135963	7	7199289	cis	-
Glyma.01G053300	Gm01_3016694_A_G	0.91202	1	6710590	6717720	1	3033126	cis	GM_1	Glyma.07G078300	Gm07_7160924_T_C	0.72904	7	7150800	7154478	7	7199289	cis	-
Glyma.01G053400	Gm01_3016694_A_G	0.88488	1	6750381	6758391	1	3033126	cis	GM_1	Glyma.07G080900	Gm07_7160924_T_C	0.70622	7	7381339	7405785	7	7199289	cis	-
Glyma.01G053600	Gm01_3016694_A_G	0.96674	1	6787041	6793340	1	3033126	cis	GM_1	Glyma.07G081100	Gm07_7160924_T_C	0.89166	7	7424545	7425990	7	7199289	cis	-
Glyma.01G053700	Gm01_3016694_A_G	0.99228	1	6798695	6804489	1	3033126	cis	GM_1	Glyma.07G081200	Gm07_7160924_T_C	0.84876	7	7427658	7428245	7	7199289	cis	-
Glyma.01G053800	Gm01_3016694_A_G	0.89973	1	6810996	6816226	1	3033126	cis	GM_1	Glyma.07G081400	Gm07_7160924_T_C	0.82421	7	7465769	7471829	7	7199289	cis	-
Glyma.01G054000	Gm01_3016694_A_G	0.90103	1	6955912	6957783	1	3033126	cis	GM_1	Glyma.07G087500	Gm07_7160924_T_C	0.97289	7	8093667	8100429	7	7199289	cis	-
Glyma.01G054100	Gm01_3016694_A_G	0.78629	1	6959413	6966690	1	3033126	cis	GM_1	Glyma.07G095900	Gm18_61723602_C_T	0.74434	7	8976589	8988142	18	57425465	trans	Mock GM_18
Glyma.01G054300	Gm01_3016694_A_G	0.98415	1	6997115	7000465	1	3033126	cis	GM_1	Glyma.07G140400	Gm15_3468596_G_T	0.92345	7	16641129	16643278	15	3488148	trans	-
Glyma.01G054400	Gm01_3016694_A_G	0.98185	1	7002015	7004894	1	3033126	cis	GM_1	Glyma.07G140700	Gm15_3468596_G_T	0.79354	7	16662591	16663988	15	3488148	trans	-
Glyma.01G054500	Gm01_3016694_A_G	0.95763	1	7017265	7022863	1	3033126	cis	GM_1	Glyma.07G143100	Gm07_17615932_A_G	0.99908	7	17046932	17051603	7	17699946	cis	-
Glyma.01G054900	Gm01_3016694_A_G	0.84103	1	7108035	7110521	1	3033126	cis	GM_1	Glyma.07G143500	Gm07_17615932_A_G	1	7	17086504	17092348	7	17699946	cis	-
Glyma.01G055300	Gm01_3016694_A_G	0.98848	1	7150244	7159553	1	3033126	cis	GM_1	Glyma.07G143900	Gm07_17615932_A_G	0.99443	7	17140377	17143093	7	17699946	cis	-
Glyma.01G055500	Gm01_3016694_A_G	0.98795	1	7168367	7171683	1	3033126	cis	GM_1	Glyma.07G144200	Gm07_17615932_A_G	1	7	17192574	17197206	7	17699946	cis	-
Glyma.01G056000	Gm01_3016694_A_G	0.87343	1	7231999	7235244	1	3033126	cis	GM_1	Glyma.07G144700	Gm07_17615932_A_G	0.9598	7	17231556	17235971	7	17699946	cis	-
Glyma.01G056300	Gm01_3016694_A_G	0.90498	1	7269225	7273861	1	3033126	cis	GM_1	Glyma.07G146500	Gm07_17615932_A_G	0.74571	7	17518268	17519044	7	17699946	cis	-
Glyma.01G057100	Gm01_3016694_A_G	0.82218	1	7507611	7510385	1	3033126	cis	GM_1	Glyma.07G147000	Gm07_17615932_A_G	0.89662	7	17710485	17718534	7	17699946	cis	-
Glyma.01G057400	Gm01_3016694_A_G	0.90121	1	7574367	7578581	1	3033126	cis	GM_1	Glyma.07G147800	Gm07_17615932_A_G	0.99209	7	17783634	17787402	7	17699946	cis	-
Glyma.01G057600	Gm01_3016694_A_G	0.97276	1	7601173	7603134	1	3033126	cis	GM_1	Glyma.07G148600	Gm07_17615932_A_G	0.93583	7	17878866	17883216	7	17699946	cis	-
Glyma.01G058100	Gm01_3016694_A_G	0.93541	1	7650228	7650476	1	3033126	cis	GM_1	Glyma.07G149600	Gm07_17615932_A_G	1	7	17970179	17974503	7	17699946	cis	-
Glyma.01G058200	Gm01_3016694_A_G	0.89906	1	7651327	7655874	1	3033126	cis	GM_1	Glyma.07G156900	Gm07_23710284_A_G	1	7	19271212	19273538	7	23456879	cis	-
Glyma.01G058300	Gm01_3016694_A_G	0.95517	1	7673838	7676281	1	3033126	cis	GM_1	Glyma.07G157000	Gm07_23710284_A_G	1	7	19273353	19274337	7	23456879	cis	-
Glyma.01G058500	Gm01_3016694_A_G	0.99024	1	7722265	7728511	1	3033126	cis	GM_1	Glyma.07G159000	Gm07_23710284_A_G	1	7	20001037	20013113	7	23456879	cis	-
Glyma.01G058700	Gm01_3016694_A_G	0.9252	1	7774549	7777396	1	3033126	cis	GM_1	Glyma.07G162700	Gm07_23710284_A_G	1	7	21519333	21521133	7	23456879	cis	-
Glyma.01G059100	Gm01_3016694_A_G	0.79672	1	7805843	7809582	1	3033126	cis	GM_1	Glyma.07G168700	Gm07_23710284_A_G	0.79466	7	28009710	28017821	7	23456879	cis	-
Glyma.01G059200	Gm01_3016694_A_G	0.9948	1	7809918	7815321	1	3033126	cis	GM_1	Glyma.07G178200	Gm07_23710284_A_G	1	7	34094728	34095852	7	23456879	trans	-
Glyma.01G059900	Gm01_3016694_A_G	0.89178	1	7995614	8000555	1	3033126	cis	GM_1	Glyma.07G178300	Gm07_23710284_A_G	1	7	34166811	34168055	7	23456879	trans	-
Glyma.01G091400	Gm01_29169958_A_G	0.89759	1	27621455	27623628	1	27641493	cis	GM_1	Glyma.07G186100	Gm07_35992034_T_G	0.87843	7	35364633	35369563	7	35868100	cis	-
Glyma.01G137700	Satt198	0.86245	1	46434047	46438288	1	49435179	cis	GM_1_B	Glyma.07G186600	Gm07_35992034_T_G	0.96054	7	35404938	35408660	7	35868100	cis	-
Glyma.01G139700	Satt198	0.78205	1	46768073	46776818	1	49435179	cis	GM_1_B	Glyma.07G190200	Gm07_35992034_T_G	0.75369	7	35805262	35811287	7	35868100	cis	-
Glyma.01G139900	Satt198	0.86938	1	46787478	46789301	1	49435179	cis	GM_1_B	Glyma.07G191200	Gm07_35992034_T_G	0.97862	7	35869506	35874125	7	35868100	cis	-
Glyma.01G144700	Satt198	0.89488	1	47920017	47921662	1	49435179	cis	GM_1_B	Glyma.08G021900	Gm18_61723602_C_T	0.78012	8	1762687	1764910	18	57425465	trans	Mock GM_18
Glyma.01G144800	Satt198	0.83025	1	47935477	47944771	1	49435179	cis	GM_1_B	Glyma.08G035100	Gm08_3178655_C_A	1	8	2791184	2793157	8	3182921	cis	-
Glyma.01G144900	Satt198	0.96417	1	47957259	47961015	1	49435179	cis	GM_1_B	Glyma.08G036700	Gm18_61723602_C_T	0.83905	8	2895899	2896909	18	57425465	trans	Mock GM_18
Glyma.01G145300	Satt198	0.85543	1	48012506	48016991	1	49435179	cis	GM_1_B	Glyma.08G036900	Gm08_3178655_C_A	0.97558	8	2916341	2920382	8	3182921	cis	-
Glyma.01G149700	Satt198	0.94833	1	48690792	48696321	1	49435179	cis	GM_1_B	Glyma.08G039300	Gm08_3178655_C_A	1	8	3073843	3078936	8	3182921	cis	-
Glyma.01G150900	Satt198	0.92975	1	48784756	48786119	1	49435179	cis	GM_1_B	Glyma.08G041300	Gm08_3178655_C_A	0.69575	8	3272042	3274305	8	3182921	cis	-
Glyma.01G151100	Satt198	0.91261	1	48800705	48805659	1	49435179	cis	GM_1_B	Glyma.08G041800	Gm08_3178655_C_A	0.99409	8	3311211	3318382	8	3182921	cis	-
Glyma.01G151800	Satt198	0.97671	1	48859327	48866275	1	49435179	cis	GM_1_B	Glyma.08G058100	Gm07_35992034_T_G	0.70523	8	4460549	4465659	7	35868100	trans	-
Glyma.01G155200	Satt198	0.92976	1	49258754	49263178	1	49435179	cis	GM_1_B	Glyma.08G059200	Gm08_4266625_A_C	0.72431	8	4525893	4527646	8	4272701	cis	-
Glyma.01G156200	Satt198	0.99762	1	49361352	49366442	1	49435179	cis	GM_1_B	Glyma.08G100500	Gm08_7714968_T_C	0.79232	8	7719123	7720974	8	7721316	cis	-
Glyma.01G156600	Satt198	0.85531	1	49404433	49409266	1	49435179	cis	GM_1_B	Glyma.08G100800	Gm08_7714968_T_C	0.94847	8	7731380	7737272	8	7721316	cis	-
Glyma.01G156700	Satt198	0.78878	1	49418000	49422754	1	49435179	cis	GM_1_B	Glyma.08G103100	Gm08_7714968_T_C	0.79358	8	7902820	7907892	8	7721316	cis	-
Glyma.01G160600	Satt198	0.81851	1	49895422	49896123	1	49435179	cis	GM_1_B	Glyma.08G103200	Gm08_7714968_T_C	0.90526	8	7918306	7932242	8	7721316	cis	-
Glyma.01G162600	Satt198	0.85662	1	50053112	50053477	1	49435179	cis	GM_1_B	Glyma.08G112800	Gm18_61723602_C_T	0.72357	8	8664809	8665552	18	57425465	trans	Mock GM_18
Glyma.01G170600	Satt198	0.8693	1	50782964	50789836	1	49435179	cis	GM_1_B	Glyma.08G114400	Gm08_8695745_A_C	0.97292	8	8750828	8756629	8	8725772	cis	-
Glyma.01G171300	Satt198	0.80538	1	50860046	50861859	1	49435179	cis	GM_1_B	Glyma.08G119100	Gm08_9484695_T_C	0.93694	8	9187907	9190000	8	9476804	cis	-
Glyma.01G180000	Satt198	0.82473	1	51618825	51623158	1	49435179	cis	GM_1_B	Glyma.08G122300	Gm08_9484695_T_C	0.98369	8	9435391	9437279	8	9476804	cis	-
Glyma.01G187200	Satt198	0.87078	1	52237287	52242363	1	49435179	cis	GM_1_B	Glyma.08G124900	Gm08_9970013_G_T	1	8	9589452	9599113	8	9962057	cis	-
Glyma.01G190000	Satt198	0.84948	1	52475965	52478086	1	49435179	cis	GM_1_B	Glyma.08G125100	Gm08_10735245_T_G	0.99496	8	9605622	9609101	8	10646123	cis	-
Glyma.01G191500	Satt198	0.82493	1	52609449	52614224	1	49435179	cis	GM_1_B	Glyma.08G127600	Gm08_9741542_T_C	1	8	9831077	9833802	8	9733609	cis	-
Glyma.01G194700	Satt198	0.99074	1	52885141	52892443	1	49435179	cis	GM_1_B	Glyma.08G148100	Gm08_11759489_C_T	0.95827	8	11291040	11298606	8	11676355	cis	-
Glyma.01G196000	Satt198	0.81862	1	53006874	53008306	1	49435179	cis	GM_1_B	Glyma.08G158600	Gm08_12055669_A_G	0.99659	8	12290252	12297255	8	11973143	cis	-
Glyma.01G196400	Satt198	0.86507	1	53070004	53075094	1	49435179	cis	GM_1_B	Glyma.08G159300	Gm08_12055669_A_G	1	8	12350369	12351387	8	11973143	cis	-
Glyma.01G198500	Satt198	0.87423	1	53226421	53229986	1	49435179	cis	GM_1_B	Glyma.08G175200	Gm15_3468596_G_T	1	8	13981187	13982765	15	3488148	trans	-
Glyma.01G205400	Satt198	0.83326	1	53791332	53793476	1	49435179	cis	GM_1_B	Glyma.08G175300	Gm16_23995972_G_A	0.82613	8	13994487	13995460	16	24346820	trans	-
Glyma.01G208500	Satt198	0.88469	1	54016187	54016459	1	49435179	cis	GM_1_B	Glyma.08G175300	Gm16_26824305_C_T	0.82613	8	13994487	13995460	16	27169242	trans	-
Glyma.02G028100	Gm02_2467152_C_T	0.90426	2	2533352	2534883	2	2497896	cis	-	Glyma.08G204600	Gm08_18101486_A_G	0.96344	8	16583268	16586196	8	18036698	cis	-
Glyma.02G028400	Gm02_2467152_C_T	0.97353	2	2576710	2577524	2	2497896	cis	-	Glyma.08G213400	Gm08_17444010_T_G	1	8	17225312	17230465	8	17378200	cis	-
Glyma.02G073700	Gm02_11257077_A_G	0.85751	2	6434383	6437873	2	11349126	cis	GM_2	Glyma.08G214700	Gm08_17444010_T_G	0.72885	8	17366648	17367531	8	17378200	cis	-
Glyma.02G081200	Gm02_11257077_A_G	0.87377	2	7018282	7020197	2	11349126	cis	GM_2	Glyma.08G216000	Gm08_18101486_A_G	0.90613	8	17542519	17544241	8	18036698	cis	-
Glyma.02G090200	Gm02_11257077_A_G	0.91914	2	7936103	7939463	2	11349126	cis	GM_2	Glyma.08G216200	Gm08_17444010_T_G	1	8	17546521	17549310	8	17378200	cis	-
Glyma.02G093200	Gm02_7641044_T_C	0.97875	2	8275341	8277604	2	7730289	cis	-	Glyma.08G218600	Gm18_61723602_C_T	0.71558	8	17784425	17786833	18	57425465	trans	Mock GM_18
Glyma.02G095000	Gm02_11257077_A_G	0.95178	2	8518722	8524590	2	11349126	cis	GM_2	Glyma.08G222200	Gm08_18101486_A_G	0.95764	8	18038277	18058503	8	18036698	cis	-
Glyma.02G098500	Gm02_11257077_A_G	0.78117	2	9038015	9060145	2	11349126	cis	GM_2	Glyma.08G222600	Gm08_18101486_A_G	0.94912	8	18078248	18079952	8	18036698	cis	-
Glyma.02G105600	Gm02_11257077_A_G	0.85705	2	10041955	10046675	2	11349126	cis	GM_2	Glyma.08G223500	Gm08_18101486_A_G	0.69038	8	18129324	18135381	8	18036698	cis	-
Glyma.02G105900	Gm02_11257077_A_G	0.85523	2	10090282	10092450	2	11349126	cis	GM_2	Glyma.08G230100	Gm08_18101486_A_G	1	8	18824513	18826014	8	18036698	cis	-
Glyma.02G107800	Gm02_11257077_A_G	0.99274	2	10282772	10289434	2	11349126	cis	GM_2	Glyma.08G231000	Gm08_18101486_A_G	0.79408	8	18933180	18938287	8	18036698	cis	-
Glyma.02G116600	Gm02_11257077_A_G	0.87205	2	11357006	11362220	2	11349126	cis	GM_2	Glyma.08G239900	Gm08_20536534_C_T	0.98511	8	20462340	20464850	8	20493647	cis	-
Glyma.02G117200	Gm02_11257077_A_G	0.99903	2	11409825	11410863	2	11349126	cis	GM_2	Glyma.08G245400	Gm08_20536534_C_T	0.81761	8	21187831	21190765	8	20493647	cis	-
Glyma.02G126700	Gm02_11257077_A_G	0.96421	2	12748263	12749389	2	11349126	cis	GM_2	Glyma.08G258400	Gm08_29497457_C_A	0.88668	8	23265034	23269872	8	30133773	trans	-
Glyma.02G132900	Gm02_11257077_A_G	0.8082	2	13755939	13758940	2	11349126	cis	GM_2	Glyma.08G261500	Gm08_29497457_C_A	0.99424	8	25674085	25676624	8	30133773	cis	-
Glyma.02G134100	Gm02_11257077_A_G	0.93354	2	13865354	13866667	2	11349126	cis	GM_2	Glyma.08G268900	Gm08_36324664_T_C	1	8	34656620	34664578	8	36939282	cis	-
Glyma.02G134200	Gm02_11257077_A_G	0.78155	2	13867709	13869124	2	11349126	cis	GM_2	Glyma.08G273000	Gm08_36324664_T_C	0.84967	8	35761249	35768488	8	36939282	cis	-
Glyma.02G142700	Gm02_11257077_A_G	0.98379	2	14716292	14718735	2	11349126	cis	GM_2	Glyma.08G299900	Gm18_61723602_C_T	0.96947	8	41806629	41809535	18	57425465	trans	Mock GM_18
Glyma.02G148300	Gm02_11257077_A_G	0.94324	2	15295124	15298774	2	11349126	cis	GM_2	Glyma.09G000700	Gm20_39582428_T_C	0.86775	9	57906	61439	20	40704783	trans	-
Glyma.02G152300	Gm02_11257077_A_G	0.85933	2	15638796	15641895	2	11349126	cis	GM_2	Glyma.09G004700	Gm09_439265_T_C	1	9	384995	387142	9	441060	cis	-
Glyma.02G244300	Gm02_51272051_C_A	0.87946	2	43234337	43235926	2	48192842	cis	GM_2_B	Glyma.09G034700	Gm09_2976373_A_G	0.78115	9	2915138	2916371	9	3016870	cis	-
Glyma.02G244400	Gm02_51272051_C_A	0.92631	2	43246859	43249655	2	48192842	cis	GM_2_B	Glyma.09G035300	Gm09_2976373_A_G	1	9	2945168	2947733	9	3016870	cis	-
Glyma.02G244500	Gm02_51272051_C_A	0.97321	2	43256940	43260107	2	48192842	cis	GM_2_B	Glyma.09G037600	Gm09_2976373_A_G	0.70503	9	3146309	3147470	9	3016870	cis	-
Glyma.02G244700	Gm02_51272051_C_A	0.89561	2	43291205	43294351	2	48192842	cis	GM_2_B	Glyma.09G048900	Gm09_4517002_T_C	1	9	4223719	4225751	9	4559273	cis	-
Glyma.02G245000	Gm02_51272051_C_A	0.95903	2	43322226	43323956	2	48192842	cis	GM_2_B	Glyma.09G049200	Gm09_4517002_T_C	1	9	4283716	4286575	9	4559273	cis	-
Glyma.02G245100	Gm02_51272051_C_A	0.99695	2	43327594	43329339	2	48192842	cis	GM_2_B	Glyma.09G049300	Gm09_4517002_T_C	1	9	4289437	4291463	9	4559273	cis	-
Glyma.02G245200	Gm02_51272051_C_A	0.88923	2	43330484	43335376	2	48192842	cis	GM_2_B	Glyma.09G051200	Gm09_4517002_T_C	0.70188	9	4464563	4473730	9	4559273	cis	-
Glyma.02G245300	Gm02_51272051_C_A	0.77354	2	43337664	43345003	2	48192842	cis	GM_2_B	Glyma.09G051500	Gm09_4517002_T_C	1	9	4488096	4493102	9	4559273	cis	-
Glyma.02G245400	Gm02_51272051_C_A	0.91987	2	43349686	43357278	2	48192842	cis	GM_2_B	Glyma.09G052700	Gm09_4517002_T_C	1	9	4617652	4626364	9	4559273	cis	-
Glyma.02G246000	Gm02_51272051_C_A	0.91835	2	43411256	43414461	2	48192842	cis	GM_2_B	Glyma.09G062900	Gm16_28961127_T_G	0.81614	9	6004419	6011041	16	29328591	trans	-
Glyma.02G246500	Gm02_51272051_C_A	0.98136	2	43460073	43464328	2	48192842	cis	GM_2_B	Glyma.09G065000	Gm18_61723602_C_T	0.7591	9	6326181	6330281	18	57425465	trans	Mock GM_18
Glyma.02G247000	Gm02_51272051_C_A	0.93466	2	43478314	43481473	2	48192842	cis	GM_2_B	Glyma.09G072200	Gm09_18598782_G_A	0.8621	9	7478279	7486860	9	19208849	trans	-
Glyma.02G247100	Gm02_51272051_C_A	0.8005	2	43492461	43494623	2	48192842	cis	GM_2_B	Glyma.09G096800	Gm09_18598782_G_A	1	9	15163652	15179358	9	19208849	cis	-
Glyma.02G247200	Gm02_51272051_C_A	0.84773	2	43501098	43502907	2	48192842	cis	GM_2_B	Glyma.09G138300	Gm09_32096458_C_T	1	9	34373735	34384854	9	34705645	cis	-
Glyma.02G247300	Gm02_51272051_C_A	0.98891	2	43504539	43508138	2	48192842	cis	GM_2_B	Glyma.09G144800	Gm09_32096458_C_T	0.69069	9	36007237	36010348	9	34705645	cis	-
Glyma.02G247600	Gm02_51272051_C_A	0.96336	2	43527096	43532508	2	48192842	cis	GM_2_B	Glyma.09G145200	Gm09_34830637_A_G	0.99228	9	36040926	36044872	9	37391443	cis	-
Glyma.02G247800	Gm02_51272051_C_A	0.91745	2	43539107	43542762	2	48192842	cis	GM_2_B	Glyma.09G145400	Gm09_32096458_C_T	0.99538	9	36058383	36062806	9	34705645	cis	-
Glyma.02G248100	Gm02_51272051_C_A	0.82376	2	43555413	43558301	2	48192842	cis	GM_2_B	Glyma.09G149400	Gm09_34830637_A_G	0.96162	9	36928106	36931841	9	37391443	cis	-
Glyma.02G248400	Gm02_51272051_C_A	0.87815	2	43577452	43586096	2	48192842	cis	GM_2_B	Glyma.09G150500	Gm09_34830637_A_G	0.98074	9	37139326	37147788	9	37391443	cis	-
Glyma.02G248700	Gm02_51272051_C_A	0.77485	2	43602888	43608915	2	48192842	cis	GM_2_B	Glyma.09G156900	Gm09_34830637_A_G	0.99338	9	38015114	38022063	9	37391443	cis	-
Glyma.02G248900	Gm02_51272051_C_A	0.99566	2	43650591	43652074	2	48192842	cis	GM_2_B	Glyma.09G157900	Gm09_34830637_A_G	0.94097	9	38107082	38117150	9	37391443	cis	-
Glyma.02G249300	Gm02_51272051_C_A	0.7972	2	43682559	43685068	2	48192842	cis	GM_2_B	Glyma.09G160600	Gm09_32096458_C_T	0.81207	9	38477864	38480357	9	34705645	cis	-
Glyma.02G249500	Gm02_51272051_C_A	0.83334	2	43704884	43707125	2	48192842	cis	GM_2_B	Glyma.09G162400	Gm09_34830637_A_G	0.93423	9	38660406	38662503	9	37391443	cis	-
Glyma.02G249600	Gm02_51272051_C_A	0.9738	2	43713516	43717718	2	48192842	cis	GM_2_B	Glyma.09G184300	Gm13_35032818_G_A	0.99847	9	40951170	40955339	13	36241512	trans	-
Glyma.02G250000	Gm02_51272051_C_A	0.97928	2	43747970	43755063	2	48192842	cis	GM_2_B	Glyma.09G186200	Gm16_28961127_T_G	0.72266	9	41106034	41107984	16	29328591	trans	-
Glyma.02G250200	Gm02_51272051_C_A	0.95726	2	43779470	43781548	2	48192842	cis	GM_2_B	Glyma.09G206000	Gm09_40326613_T_C	0.90119	9	43002202	43006409	9	43003730	cis	-
Glyma.02G250700	Gm02_51272051_C_A	0.96266	2	43823094	43828839	2	48192842	cis	GM_2_B	Glyma.09G208900	Gm09_40326613_T_C	0.81642	9	43333697	43335901	9	43003730	cis	-
Glyma.02G250800	Gm02_51272051_C_A	0.8817	2	43834811	43837951	2	48192842	cis	GM_2_B	Glyma.09G211400	Gm09_41253226_T_C	0.80992	9	43534918	43538177	9	43968962	cis	-
Glyma.02G250900	Gm02_51272051_C_A	0.9849	2	43839084	43843398	2	48192842	cis	GM_2_B	Glyma.09G214300	Gm09_40706793_A_C	1	9	43763681	43767779	9	43401680	cis	-
Glyma.02G251000	Gm02_51272051_C_A	0.98977	2	43843555	43844926	2	48192842	cis	GM_2_B	Glyma.09G214500	Gm09_40706793_A_C	0.94726	9	43780654	43781166	9	43401680	cis	-
Glyma.02G251100	Gm02_51272051_C_A	0.83737	2	43845202	43852326	2	48192842	cis	GM_2_B	Glyma.09G216400	Gm09_41253226_T_C	0.9942	9	43969262	43973938	9	43968962	cis	-
Glyma.02G251500	Gm02_51272051_C_A	0.97031	2	43871681	43877785	2	48192842	cis	GM_2_B	Glyma.09G218500	Gm09_41253226_T_C	1	9	44149101	44157808	9	43968962	cis	-
Glyma.02G251600	Gm02_51272051_C_A	0.83458	2	43879082	43882801	2	48192842	cis	GM_2_B	Glyma.09G245800	Gm09_44020265_C_T	0.99048	9	46779198	46781701	9	47225154	cis	-
Glyma.02G251700	Gm02_51272051_C_A	0.9467	2	43887081	43893301	2	48192842	cis	GM_2_B	Glyma.09G250200	Gm09_44020265_C_T	0.99365	9	47105676	47110258	9	47225154	cis	-
Glyma.02G251800	Gm02_51272051_C_A	0.89637	2	43900798	43906151	2	48192842	cis	GM_2_B	Glyma.09G250400	Gm09_44020265_C_T	0.78098	9	47114616	47117569	9	47225154	cis	-
Glyma.02G252700	Gm02_51272051_C_A	0.89834	2	43997072	43999762	2	48192842	cis	GM_2_B	Glyma.09G250600	Gm09_44020265_C_T	0.75831	9	47129128	47130986	9	47225154	cis	-
Glyma.02G252900	Gm02_51272051_C_A	0.84005	2	44015477	44019039	2	48192842	cis	GM_2_B	Glyma.09G253900	Gm09_44598626_G_A	1	9	47359742	47364806	9	47798573	cis	-
Glyma.02G253000	Gm02_51272051_C_A	0.96687	2	44024100	44029421	2	48192842	cis	GM_2_B	Glyma.09G259300	Gm09_44598626_G_A	0.76519	9	47799063	47800760	9	47798573	cis	-
Glyma.02G253200	Gm02_51272051_C_A	0.91329	2	44058337	44062282	2	48192842	cis	GM_2_B	Glyma.09G260600	Gm09_44598626_G_A	1	9	47883584	47890792	9	47798573	cis	-
Glyma.02G253300	Gm02_51272051_C_A	0.91606	2	44063023	44065910	2	48192842	cis	GM_2_B	Glyma.09G263900	Gm09_45548496_T_G	0.73925	9	48146391	48150019	9	48746815	cis	-
Glyma.02G253500	Gm02_51272051_C_A	0.88567	2	44074940	44078064	2	48192842	cis	GM_2_B	Glyma.09G264700	Gm09_44855340_C_T	1	9	48222693	48228181	9	48055288	cis	-
Glyma.02G253600	Gm02_51272051_C_A	0.98858	2	44080395	44084225	2	48192842	cis	GM_2_B	Glyma.09G270500	Gm09_45548496_T_G	1	9	48745649	48751140	9	48746815	cis	-
Glyma.02G253900	Gm02_51272051_C_A	0.92852	2	44093225	44096543	2	48192842	cis	GM_2_B	Glyma.10G035200	Gm10_3183187_T_C	0.86713	10	3069708	3073972	10	3190951	cis	-
Glyma.02G254000	Gm02_51272051_C_A	0.96292	2	44097755	44103344	2	48192842	cis	GM_2_B	Glyma.10G035900	Gm10_3183187_T_C	0.8843	10	3139729	3143545	10	3190951	cis	-
Glyma.02G254300	Gm02_51272051_C_A	0.90326	2	44131049	44136243	2	48192842	cis	GM_2_B	Glyma.10G044300	Gm10_3183187_T_C	0.83729	10	3970039	3976490	10	3190951	cis	-
Glyma.02G254500	Gm02_51272051_C_A	0.828	2	44151303	44155647	2	48192842	cis	GM_2_B	Glyma.10G044800	Gm10_4035277_A_C	0.80312	10	4002984	4008333	10	40909864	trans	-
Glyma.02G255100	Gm02_51272051_C_A	0.99752	2	44219070	44225241	2	48192842	cis	GM_2_B	Glyma.10G045100	Gm10_4035277_A_C	0.72213	10	4014516	4021304	10	40909864	trans	-
Glyma.02G255400	Gm02_51272051_C_A	0.92713	2	44231578	44233784	2	48192842	cis	GM_2_B	Glyma.10G045200	Gm10_4035277_A_C	0.9552	10	4034799	4035293	10	40909864	trans	-
Glyma.02G255700	Gm02_51272051_C_A	0.93035	2	44248883	44253202	2	48192842	cis	GM_2_B	Glyma.10G046900	Gm10_4035277_A_C	0.68951	10	4209913	4213203	10	40909864	trans	-
Glyma.02G256300	Gm02_51272051_C_A	0.89542	2	44292724	44295244	2	48192842	cis	GM_2_B	Glyma.10G049200	Gm10_4814162_C_T	1	10	4434955	4437353	10	4833274	cis	-
Glyma.02G256600	Gm02_51272051_C_A	0.86112	2	44302025	44307689	2	48192842	cis	GM_2_B	Glyma.10G050800	Gm10_4814162_C_T	1	10	4555962	4559856	10	4833274	cis	-
Glyma.02G256700	Gm02_51272051_C_A	0.86657	2	44309837	44312775	2	48192842	cis	GM_2_B	Glyma.10G051100	Gm10_4814162_C_T	1	10	4575915	4577845	10	4833274	cis	-
Glyma.02G257300	Gm02_51272051_C_A	0.95775	2	44382587	44385493	2	48192842	cis	GM_2_B	Glyma.10G053000	Gm10_4814162_C_T	0.71935	10	4783345	4784216	10	4833274	cis	-
Glyma.02G257800	Gm02_51272051_C_A	0.85453	2	44429828	44442518	2	48192842	cis	GM_2_B	Glyma.10G057500	Gm10_4814162_C_T	1	10	5246644	5253565	10	4833274	cis	-
Glyma.02G257900	Gm02_51272051_C_A	0.85988	2	44447725	44450772	2	48192842	cis	GM_2_B	Glyma.10G058000	Gm10_4814162_C_T	0.74135	10	5312334	5316423	10	4833274	cis	-
Glyma.02G258300	Gm02_51272051_C_A	0.83982	2	44532815	44534773	2	48192842	cis	GM_2_B	Glyma.10G058200	Gm10_4814162_C_T	0.71748	10	5328963	5333501	10	4833274	cis	-
Glyma.02G258900	Gm02_51272051_C_A	0.91443	2	44601641	44603759	2	48192842	cis	GM_2_B	Glyma.10G066700	Gm10_6460304_G_A	0.99567	10	6469910	6473508	10	6487877	cis	-
Glyma.02G259000	Gm02_51272051_C_A	0.82742	2	44605213	44610791	2	48192842	cis	GM_2_B	Glyma.10G087100	Gm10_36975604_C_T	1	10	11217801	11225082	10	37502435	trans	-
Glyma.02G259100	Gm02_51272051_C_A	0.83955	2	44623147	44626024	2	48192842	cis	GM_2_B	Glyma.10G089300	Gm10_36975604_C_T	0.84829	10	11920366	11920940	10	37502435	trans	-
Glyma.02G259600	Gm02_51272051_C_A	0.96085	2	44654567	44657064	2	48192842	cis	GM_2_B	Glyma.10G139400	Gm10_36975604_C_T	0.96384	10	37321393	37324552	10	37502435	cis	-
Glyma.02G260100	Gm02_51272051_C_A	0.94237	2	44684684	44688689	2	48192842	cis	GM_2_B	Glyma.10G139500	Gm10_36975604_C_T	0.9911	10	37323333	37327399	10	37502435	cis	-
Glyma.02G261000	Gm02_51272051_C_A	0.95466	2	44718291	44721287	2	48192842	cis	GM_2_B	Glyma.10G141000	Gm10_36975604_C_T	0.91399	10	37453235	37460499	10	37502435	cis	-
Glyma.02G261100	Gm02_51272051_C_A	0.77277	2	44726522	44728449	2	48192842	cis	GM_2_B	Glyma.10G141100	Gm10_36975604_C_T	0.71673	10	37462252	37463164	10	37502435	cis	-
Glyma.02G261200	Gm02_51272051_C_A	0.98504	2	44740164	44742226	2	48192842	cis	GM_2_B	Glyma.10G141200	Gm10_36975604_C_T	0.96249	10	37474538	37475487	10	37502435	cis	-
Glyma.02G261400	Gm02_51272051_C_A	0.8698	2	44744143	44747306	2	48192842	cis	GM_2_B	Glyma.10G141500	Gm10_36975604_C_T	1	10	37497217	37505147	10	37502435	cis	-
Glyma.02G261900	Gm02_51272051_C_A	0.94298	2	44792699	44793865	2	48192842	cis	GM_2_B	Glyma.10G142500	Gm10_36975604_C_T	1	10	37693296	37699819	10	37502435	cis	-
Glyma.02G262100	Gm02_51272051_C_A	0.95962	2	44802750	44805813	2	48192842	cis	GM_2_B	Glyma.10G145100	Gm10_36975604_C_T	1	10	37999747	38003574	10	37502435	cis	-
Glyma.02G262500	Gm02_51272051_C_A	0.83918	2	44848705	44851315	2	48192842	cis	GM_2_B	Glyma.10G153700	Gm10_38489306_T_G	1	10	38875288	38878216	10	38681890	cis	-
Glyma.02G263200	Gm02_51272051_C_A	0.9904	2	44888097	44890653	2	48192842	cis	GM_2_B	Glyma.10G154600	Gm10_38489306_T_G	0.75509	10	38956061	38958401	10	38681890	cis	-
Glyma.02G263800	Gm02_51272051_C_A	0.88926	2	44920607	44922437	2	48192842	cis	GM_2_B	Glyma.10G159500	Gm10_38751669_C_A	0.70079	10	39351821	39383657	10	39299840	cis	-
Glyma.02G263900	Gm02_51272051_C_A	0.81982	2	44926221	44930413	2	48192842	cis	GM_2_B	Glyma.10G159800	Gm10_38751669_C_A	0.97557	10	39411242	39416676	10	39299840	cis	-
Glyma.02G264000	Gm02_51272051_C_A	0.83614	2	44932306	44936896	2	48192842	cis	GM_2_B	Glyma.10G160200	Gm10_38751669_C_A	0.91872	10	39436452	39439106	10	39299840	cis	-
Glyma.02G264600	Gm02_51272051_C_A	0.83589	2	44972947	44974269	2	48192842	cis	GM_2_B	Glyma.10G211300	Gm18_61723602_C_T	0.69717	10	44373760	44379361	18	57425465	trans	Mock GM_18
Glyma.02G265100	Gm02_51272051_C_A	0.95167	2	45011264	45020973	2	48192842	cis	GM_2_B	Glyma.10G291900	Gm18_61723602_C_T	0.73965	10	50978590	50982089	18	57425465	trans	Mock GM_18
Glyma.02G266300	Gm02_51272051_C_A	0.90424	2	45102116	45107373	2	48192842	cis	GM_2_B	Glyma.11G006600	Gm11_614313_A_G	0.98293	11	463753	466025	11	623288	cis	-
Glyma.02G267300	Gm02_51272051_C_A	0.97565	2	45160565	45170401	2	48192842	cis	GM_2_B	Glyma.11G009100	Gm11_614313_A_G	0.70146	11	627634	630856	11	623288	cis	-
Glyma.02G267400	Gm02_51272051_C_A	0.95622	2	45177546	45178996	2	48192842	cis	GM_2_B	Glyma.11G015400	Gm11_1434561_A_G	0.83363	11	1063375	1065448	11	1443512	cis	-
Glyma.02G267800	Gm02_51272051_C_A	0.81305	2	45217023	45227434	2	48192842	cis	GM_2_B	Glyma.11G077300	Gm18_61723602_C_T	0.91468	11	5795953	5801540	18	57425465	trans	Mock GM_18
Glyma.02G267900	Gm02_51272051_C_A	0.98928	2	45247639	45251739	2	48192842	cis	GM_2_B	Glyma.11G198300	Gm18_61723602_C_T	0.85254	11	27512870	27516105	18	57425465	trans	Mock GM_18
Glyma.02G268000	Gm02_51272051_C_A	0.79225	2	45262242	45264179	2	48192842	cis	GM_2_B	Glyma.11G225500	Gm11_36778892_C_A	1	11	32065768	32068093	11	32321992	cis	-
Glyma.02G268200	Gm02_51272051_C_A	0.77956	2	45277440	45279284	2	48192842	cis	GM_2_B	Glyma.11G226100	Gm11_36778892_C_A	0.81436	11	32127842	32129837	11	32321992	cis	-
Glyma.02G269000	Gm02_51272051_C_A	0.96436	2	45315650	45318596	2	48192842	cis	GM_2_B	Glyma.11G230300	Gm11_36778892_C_A	1	11	32550584	32552458	11	32321992	cis	-
Glyma.02G269400	Gm02_51272051_C_A	0.9401	2	45368396	45372088	2	48192842	cis	GM_2_B	Glyma.11G230500	Gm11_36778892_C_A	0.73399	11	32578091	32579260	11	32321992	cis	-
Glyma.02G269500	Gm02_51272051_C_A	0.97413	2	45376263	45384615	2	48192842	cis	GM_2_B	Glyma.11G230700	Gm11_36778892_C_A	0.96974	11	32618499	32623797	11	32321992	cis	-
Glyma.02G269800	Gm02_51272051_C_A	0.97295	2	45395838	45398787	2	48192842	cis	GM_2_B	Glyma.11G237800	Gm11_37626857_A_G	1	11	33241012	33251152	11	33177546	cis	-
Glyma.02G271100	Gm02_51272051_C_A	0.96676	2	45498918	45502715	2	48192842	cis	GM_2_B	Glyma.11G239700	Gm11_37626857_A_G	0.96176	11	33418816	33420789	11	33177546	cis	-
Glyma.02G271300	Gm02_51272051_C_A	0.99845	2	45512377	45519675	2	48192842	cis	GM_2_B	Glyma.11G241800	Gm11_38892011_G_A	0.99669	11	33586053	33587570	11	33641304	cis	-
Glyma.02G271500	Gm02_51272051_C_A	0.82239	2	45529507	45542334	2	48192842	cis	GM_2_B	Glyma.11G243200	Gm11_38892011_G_A	0.7468	11	33717501	33718576	11	33641304	cis	-
Glyma.02G271600	Gm02_51272051_C_A	0.98506	2	45548560	45550922	2	48192842	cis	GM_2_B	Glyma.11G250500	Gm11_38261784_G_A	1	11	34214836	34217165	11	34272092	cis	-
Glyma.02G271700	Gm02_51272051_C_A	0.84244	2	45552822	45561779	2	48192842	cis	GM_2_B	Glyma.11G251500	Gm11_38261784_G_A	0.92918	11	34283168	34289333	11	34272092	cis	-
Glyma.02G271800	Gm02_51272051_C_A	0.9689	2	45563433	45567741	2	48192842	cis	GM_2_B	Glyma.11G251900	Gm11_38261784_G_A	0.71928	11	34314109	34322408	11	34272092	cis	-
Glyma.02G271900	Gm02_51272051_C_A	0.90402	2	45570294	45589522	2	48192842	cis	GM_2_B	Glyma.11G256500	Gm11_37877507_G_A	1	11	34622779	34624252	11	34656421	cis	-
Glyma.02G272000	Gm02_51272051_C_A	0.80619	2	45590788	45593607	2	48192842	cis	GM_2_B	Glyma.12G040600	Gm12_3175818_A_G	1	12	2932161	2934050	12	3181216	cis	-
Glyma.02G272200	Gm02_51272051_C_A	0.94908	2	45601469	45610831	2	48192842	cis	GM_2_B	Glyma.12G040800	Gm12_3175818_A_G	0.98777	12	2969694	2975263	12	3181216	cis	-
Glyma.02G272400	Gm02_51272051_C_A	0.89756	2	45619246	45628692	2	48192842	cis	GM_2_B	Glyma.12G043800	Gm12_3175818_A_G	0.99118	12	3175262	3180077	12	3181216	cis	-
Glyma.02G272700	Gm02_51272051_C_A	0.86197	2	45640500	45647671	2	48192842	cis	GM_2_B	Glyma.12G092900	Gm12_6846625_G_T	0.7171	12	7596589	7597964	12	6885126	cis	-
Glyma.02G272800	Gm02_51272051_C_A	0.95277	2	45649792	45654399	2	48192842	cis	GM_2_B	Glyma.12G212600	Gm12_37702572_C_A	1	12	37160846	37165018	12	37673640	cis	-
Glyma.02G273000	Gm02_51272051_C_A	0.99606	2	45655869	45660125	2	48192842	cis	GM_2_B	Glyma.12G221800	Gm12_38053931_C_T	1	12	38118873	38124478	12	38033264	cis	-
Glyma.02G273100	Gm02_51272051_C_A	0.97096	2	45670013	45673750	2	48192842	cis	GM_2_B	Glyma.12G221900	Gm12_38053931_C_T	1	12	38124750	38126155	12	38033264	cis	-
Glyma.02G273300	Gm02_51272051_C_A	0.95965	2	45682507	45686240	2	48192842	cis	GM_2_B	Glyma.12G237300	Gm16_28961127_T_G	0.74958	12	39612725	39618952	16	29328591	trans	-
Glyma.02G273500	Gm02_51272051_C_A	0.95837	2	45694169	45700072	2	48192842	cis	GM_2_B	Glyma.12G240600	Gm20_39582428_T_C	1	12	39921997	39925861	20	40704783	trans	-
Glyma.02G273700	Gm02_51272051_C_A	0.93012	2	45704557	45706919	2	48192842	cis	GM_2_B	Glyma.13G001500	Gm04_43058492_T_G	0.69144	13	505134	508511	4	46203344	trans	-
Glyma.02G274000	Gm02_51272051_C_A	0.93327	2	45712025	45716278	2	48192842	cis	GM_2_B	Glyma.13G032300	Gm13_11463853_T_C	0.83774	13	10349300	10360514	13	10423581	cis	-
Glyma.02G274200	Gm02_51272051_C_A	0.81084	2	45729188	45731942	2	48192842	cis	GM_2_B	Glyma.13G032800	Gm13_11463853_T_C	1	13	10473612	10474607	13	10423581	cis	-
Glyma.02G274400	Gm02_51272051_C_A	0.77777	2	45751520	45753085	2	48192842	cis	GM_2_B	Glyma.13G032900	Gm13_11463853_T_C	1	13	10476505	10477320	13	10423581	cis	-
Glyma.02G274900	Gm02_51272051_C_A	0.784	2	45798284	45806511	2	48192842	cis	GM_2_B	Glyma.13G033000	Gm13_11463853_T_C	1	13	10491353	10496269	13	10423581	cis	-
Glyma.02G275300	Gm02_51272051_C_A	0.8429	2	45819221	45828971	2	48192842	cis	GM_2_B	Glyma.13G033300	Gm13_11463853_T_C	1	13	10539805	10540863	13	10423581	cis	-
Glyma.02G275400	Gm02_51272051_C_A	0.91326	2	45832681	45837327	2	48192842	cis	GM_2_B	Glyma.13G033500	Gm13_11463853_T_C	1	13	10558766	10562623	13	10423581	cis	-
Glyma.02G275500	Gm02_51272051_C_A	0.7924	2	45852044	45856750	2	48192842	cis	GM_2_B	Glyma.13G033800	Gm13_11463853_T_C	0.99747	13	10587957	10592555	13	10423581	cis	-
Glyma.02G275600	Gm02_51272051_C_A	0.97352	2	45861613	45863709	2	48192842	cis	GM_2_B	Glyma.13G033900	Gm13_10630165_T_C	0.81161	13	10598427	10600579	13	11259402	cis	-
Glyma.02G275700	Gm02_51272051_C_A	0.89664	2	45869415	45876447	2	48192842	cis	GM_2_B	Glyma.13G037400	Gm13_11463853_T_C	0.78434	13	11674345	11678672	13	10423581	cis	-
Glyma.02G275900	Gm02_51272051_C_A	0.76975	2	45882082	45889538	2	48192842	cis	GM_2_B	Glyma.13G040000	Gm13_11463853_T_C	1	13	12336825	12340729	13	10423581	cis	-
Glyma.02G276000	Gm02_51272051_C_A	0.99492	2	45908624	45915394	2	48192842	cis	GM_2_B	Glyma.13G041800	Gm13_11463853_T_C	0.98758	13	13413926	13417852	13	10423581	cis	-
Glyma.02G276100	Gm02_51272051_C_A	0.87254	2	45924999	45925912	2	48192842	cis	GM_2_B	Glyma.13G042000	Gm13_11463853_T_C	0.69511	13	13452005	13456344	13	10423581	cis	-
Glyma.02G276300	Gm02_51272051_C_A	0.95529	2	45937471	45938812	2	48192842	cis	GM_2_B	Glyma.13G042200	Gm13_11463853_T_C	1	13	13542395	13551520	13	10423581	cis	-
Glyma.02G276400	Gm02_51272051_C_A	0.9982	2	45939610	45940658	2	48192842	cis	GM_2_B	Glyma.13G042700	Gm13_11463853_T_C	0.79281	13	13579883	13588272	13	10423581	cis	-
Glyma.02G276700	Gm02_51272051_C_A	0.99738	2	45963068	45965574	2	48192842	cis	GM_2_B	Glyma.13G043500	Gm20_37551598_A_G	0.76665	13	13674949	13686040	20	38656535	trans	-
Glyma.02G276900	Gm02_51272051_C_A	0.89516	2	45978482	45982733	2	48192842	cis	GM_2_B	Glyma.13G054800	Gm13_6342969_T_C	1	13	15215629	15217477	13	15543548	cis	-
Glyma.02G277000	Gm02_51272051_C_A	0.83499	2	45984499	45988474	2	48192842	cis	GM_2_B	Glyma.13G057700	Gm13_6342969_T_C	0.78717	13	15533358	15536680	13	15543548	cis	-
Glyma.02G277100	Gm02_51272051_C_A	0.95856	2	45988550	45995149	2	48192842	cis	GM_2_B	Glyma.13G062700	Gm13_5769177_G_A	0.77192	13	16045152	16059846	13	16051820	cis	-
Glyma.02G277400	Gm02_51272051_C_A	0.84712	2	46014763	46020988	2	48192842	cis	GM_2_B	Glyma.13G068700	Gm13_3620512_G_A	0.99944	13	16862241	16863536	13	18248678	cis	-
Glyma.02G277600	Gm02_51272051_C_A	0.82708	2	46031034	46033706	2	48192842	cis	GM_2_B	Glyma.13G068800	Gm13_5020064_C_T	0.8238	13	16864171	16866998	13	16811968	cis	-
Glyma.02G277700	Gm02_51272051_C_A	0.80947	2	46043032	46045822	2	48192842	cis	GM_2_B	Glyma.13G071900	Gm09_40706793_A_C	0.92522	13	17288297	17293658	9	43401680	trans	-
Glyma.02G277800	Gm02_51272051_C_A	0.86549	2	46051004	46054543	2	48192842	cis	GM_2_B	Glyma.13G073000	Gm13_3719806_T_G	0.84205	13	17446957	17449243	13	18149386	cis	-
Glyma.02G277900	Gm02_51272051_C_A	0.79631	2	46057140	46061392	2	48192842	cis	GM_2_B	Glyma.13G077700	Gm13_3316463_A_G	1	13	18335396	18340061	13	18552568	cis	-
Glyma.02G278000	Gm02_51272051_C_A	0.80978	2	46067116	46071548	2	48192842	cis	GM_2_B	Glyma.13G078900	Gm13_3822639_T_G	1	13	18542943	18553529	13	18046553	cis	-
Glyma.02G278300	Gm02_51272051_C_A	0.77353	2	46077374	46082009	2	48192842	cis	GM_2_B	Glyma.13G086800	Gm13_3822639_T_G	0.69784	13	19879201	19880354	13	18046553	cis	-
Glyma.02G278500	Gm02_51272051_C_A	0.83448	2	46102300	46107877	2	48192842	cis	GM_2_B	Glyma.13G094800	Gm13_898111_T_G	0.9849	13	20995143	21001535	13	20966554	cis	-
Glyma.02G278600	Gm02_51272051_C_A	0.79476	2	46109001	46113962	2	48192842	cis	GM_2_B	Glyma.13G095200	Gm18_61723602_C_T	0.7751	13	21012193	21013754	18	57425465	trans	Mock GM_18
Glyma.02G279000	Gm02_51272051_C_A	0.82147	2	46128680	46132442	2	48192842	cis	GM_2_B	Glyma.13G140500	Gm18_61723602_C_T	0.88522	13	25305915	25307109	18	57425465	trans	Mock GM_18
Glyma.02G279100	Gm02_51272051_C_A	0.99708	2	46140030	46143569	2	48192842	cis	GM_2_B	Glyma.13G161900	Gm13_26447438_T_C	0.98992	13	27748190	27752685	13	27643859	cis	-
Glyma.02G279300	Gm02_51272051_C_A	0.9946	2	46150549	46162750	2	48192842	cis	GM_2_B	Glyma.13G164500	Gm13_26447438_T_C	1	13	27944852	27945076	13	27643859	cis	-
Glyma.02G279400	Gm02_51272051_C_A	0.97898	2	46164074	46168118	2	48192842	cis	GM_2_B	Glyma.13G175700	Gm13_29677928_G_T	0.80174	13	29033133	29034185	13	30875555	cis	Mock GM_13
Glyma.02G279500	Gm02_51272051_C_A	0.95926	2	46170433	46176405	2	48192842	cis	GM_2_B	Glyma.13G180900	Gm13_29677928_G_T	0.74312	13	29408246	29412677	13	30875555	cis	Mock GM_13
Glyma.02G279600	Gm02_51272051_C_A	0.94077	2	46177943	46184126	2	48192842	cis	GM_2_B	Glyma.13G183000	Gm13_29677928_G_T	0.81034	13	29616154	29618044	13	30875555	cis	Mock GM_13
Glyma.02G280000	Gm02_51272051_C_A	0.84561	2	46225819	46228814	2	48192842	cis	GM_2_B	Glyma.13G183500	Gm13_28437643_G_A	0.98822	13	29689817	29691909	13	29630754	cis	-
Glyma.02G280100	Gm02_51272051_C_A	0.96364	2	46249864	46251394	2	48192842	cis	GM_2_B	Glyma.13G184600	Gm13_29677928_G_T	0.80041	13	29837154	29848121	13	30875555	cis	Mock GM_13
Glyma.02G280500	Gm02_51272051_C_A	0.84415	2	46294935	46299837	2	48192842	cis	GM_2_B	Glyma.13G184700	Gm13_28437643_G_A	0.76363	13	29853943	29856796	13	29630754	cis	-
Glyma.02G280600	Gm02_51272051_C_A	0.80246	2	46306147	46308327	2	48192842	cis	GM_2_B	Glyma.13G187000	Gm13_29677928_G_T	0.83803	13	30060197	30072759	13	30875555	cis	Mock GM_13
Glyma.02G280700	Gm02_51272051_C_A	0.8622	2	46309996	46312164	2	48192842	cis	GM_2_B	Glyma.13G187600	Gm13_29677928_G_T	0.69549	13	30134637	30143817	13	30875555	cis	Mock GM_13
Glyma.02G280800	Gm02_51272051_C_A	0.97761	2	46313390	46318217	2	48192842	cis	GM_2_B	Glyma.13G187900	Gm13_29677928_G_T	0.73169	13	30174410	30180072	13	30875555	cis	Mock GM_13
Glyma.02G281000	Gm02_51272051_C_A	0.83252	2	46322624	46343058	2	48192842	cis	GM_2_B	Glyma.13G188300	Gm13_29677928_G_T	0.89726	13	30207091	30212726	13	30875555	cis	Mock GM_13
Glyma.02G281100	Gm02_51272051_C_A	0.78541	2	46350420	46355136	2	48192842	cis	GM_2_B	Glyma.13G188400	Gm13_29677928_G_T	0.849	13	30214235	30218791	13	30875555	cis	Mock GM_13
Glyma.02G281200	Gm02_51272051_C_A	0.99446	2	46365305	46370332	2	48192842	cis	GM_2_B	Glyma.13G188900	Gm13_29677928_G_T	0.77616	13	30244450	30249368	13	30875555	cis	Mock GM_13
Glyma.02G281700	Gm02_51272051_C_A	0.89356	2	46401584	46410932	2	48192842	cis	GM_2_B	Glyma.13G189900	Gm13_29677928_G_T	0.84359	13	30337066	30343138	13	30875555	cis	Mock GM_13
Glyma.02G282200	Gm02_51272051_C_A	0.80264	2	46446741	46449650	2	48192842	cis	GM_2_B	Glyma.13G190400	Gm13_29677928_G_T	0.74117	13	30402029	30409606	13	30875555	cis	Mock GM_13
Glyma.02G282400	Gm02_51272051_C_A	0.94977	2	46455497	46459253	2	48192842	cis	GM_2_B	Glyma.13G190500	Gm13_29677928_G_T	0.82379	13	30413752	30416494	13	30875555	cis	Mock GM_13
Glyma.02G282600	Gm02_51272051_C_A	0.98737	2	46466915	46471306	2	48192842	cis	GM_2_B	Glyma.13G190600	Gm13_29677928_G_T	0.83915	13	30418530	30419420	13	30875555	cis	Mock GM_13
Glyma.02G282700	Gm02_51272051_C_A	0.90359	2	46474078	46482693	2	48192842	cis	GM_2_B	Glyma.13G190800	Gm13_29677928_G_T	0.79155	13	30423894	30430435	13	30875555	cis	Mock GM_13
Glyma.02G283600	Gm02_51272051_C_A	0.85659	2	46540546	46541395	2	48192842	cis	GM_2_B	Glyma.13G190900	Gm13_29677928_G_T	0.81788	13	30438618	30441803	13	30875555	cis	Mock GM_13
Glyma.02G283900	Gm02_51272051_C_A	0.8988	2	46550397	46551943	2	48192842	cis	GM_2_B	Glyma.13G191200	Gm13_29677928_G_T	0.80051	13	30463620	30465360	13	30875555	cis	Mock GM_13
Glyma.02G284300	Gm02_51272051_C_A	0.91231	2	46586195	46589611	2	48192842	cis	GM_2_B	Glyma.13G191400	Gm13_29677928_G_T	0.82076	13	30472853	30474291	13	30875555	cis	Mock GM_13
Glyma.02G284400	Gm02_51272051_C_A	0.94502	2	46591575	46596216	2	48192842	cis	GM_2_B	Glyma.13G191500	BARCSOYSSR_18_1949	1	13	30481955	30482503	18	57972957	trans	-
Glyma.02G284800	Gm02_51272051_C_A	0.96241	2	46617841	46620117	2	48192842	cis	GM_2_B	Glyma.13G191500	Gm18_61723602_C_T	1	13	30481955	30482503	18	57425465	trans	Mock GM_18
Glyma.02G286200	Gm02_51272051_C_A	0.9068	2	46706387	46707470	2	48192842	cis	GM_2_B	Glyma.13G193300	Gm13_29677928_G_T	0.78581	13	30662869	30665830	13	30875555	cis	Mock GM_13
Glyma.02G286300	Gm02_51272051_C_A	0.94604	2	46709294	46714662	2	48192842	cis	GM_2_B	Glyma.13G194100	Gm13_29677928_G_T	0.81897	13	30726074	30730604	13	30875555	cis	Mock GM_13
Glyma.02G286800	Gm02_51272051_C_A	0.81495	2	46737973	46745172	2	48192842	cis	GM_2_B	Glyma.13G194200	Gm13_29677928_G_T	0.71552	13	30735609	30737358	13	30875555	cis	Mock GM_13
Glyma.02G287000	Gm02_51272051_C_A	0.99591	2	46753578	46755615	2	48192842	cis	GM_2_B	Glyma.13G194800	Gm13_29677928_G_T	0.81264	13	30806038	30808277	13	30875555	cis	Mock GM_13
Glyma.02G287600	Gm02_51272051_C_A	0.97679	2	46788465	46795570	2	48192842	cis	GM_2_B	Glyma.13G194900	Gm13_29677928_G_T	0.80269	13	30832071	30838537	13	30875555	cis	Mock GM_13
Glyma.02G288500	Gm02_51272051_C_A	0.90107	2	46857783	46863525	2	48192842	cis	GM_2_B	Glyma.13G195100	Gm13_29677928_G_T	0.85756	13	30850314	30856196	13	30875555	cis	Mock GM_13
Glyma.02G288800	Gm02_51272051_C_A	0.97268	2	46887647	46889823	2	48192842	cis	GM_2_B	Glyma.13G195600	Gm13_29677928_G_T	0.81828	13	30914739	30918690	13	30875555	cis	Mock GM_13
Glyma.02G289000	Gm02_51272051_C_A	0.95136	2	46898427	46902989	2	48192842	cis	GM_2_B	Glyma.13G196600	Gm13_29677928_G_T	0.80233	13	31003040	31005928	13	30875555	cis	Mock GM_13
Glyma.02G289300	Gm02_51272051_C_A	0.86563	2	46913511	46916902	2	48192842	cis	GM_2_B	Glyma.13G199300	Gm13_30351547_A_G	0.8931	13	31299423	31309659	13	31555228	cis	-
Glyma.02G289400	Gm02_51272051_C_A	0.92679	2	46922281	46925414	2	48192842	cis	GM_2_B	Glyma.13G199800	Gm13_29677928_G_T	0.73529	13	31353786	31356378	13	30875555	cis	Mock GM_13
Glyma.02G289800	Gm02_51272051_C_A	0.88976	2	46946025	46949505	2	48192842	cis	GM_2_B	Glyma.13G200100	Gm13_29677928_G_T	0.85135	13	31375134	31379683	13	30875555	cis	Mock GM_13
Glyma.02G289900	Gm02_51272051_C_A	0.91869	2	46959425	46964970	2	48192842	cis	GM_2_B	Glyma.13G202400	Gm13_29677928_G_T	0.70103	13	31607659	31614246	13	30875555	cis	Mock GM_13
Glyma.02G290000	Gm02_51272051_C_A	0.88137	2	46966057	46968778	2	48192842	cis	GM_2_B	Glyma.13G202500	Gm13_29677928_G_T	0.76208	13	31619752	31630932	13	30875555	cis	Mock GM_13
Glyma.02G290100	Gm02_51272051_C_A	0.97276	2	46970319	46973280	2	48192842	cis	GM_2_B	Glyma.13G211300	Gm13_31934756_G_A	1	13	32500008	32501933	13	33146571	cis	-
Glyma.02G290200	Gm02_51272051_C_A	0.94352	2	46979277	47002042	2	48192842	cis	GM_2_B	Glyma.13G217400	Gm13_31424193_T_G	1	13	33038297	33040241	13	32636682	cis	-
Glyma.02G290300	Gm02_51272051_C_A	0.98898	2	47002288	47004389	2	48192842	cis	GM_2_B	Glyma.13G224500	Gm13_32795953_T_G	0.81386	13	33725180	33735368	13	34008029	cis	-
Glyma.02G290500	Gm02_51272051_C_A	0.86592	2	47007571	47012272	2	48192842	cis	GM_2_B	Glyma.13G224600	Gm13_32875289_C_A	1	13	33735984	33741877	13	34087365	cis	-
Glyma.02G290800	Gm02_51272051_C_A	0.81171	2	47032515	47036279	2	48192842	cis	GM_2_B	Glyma.13G231200	Gm13_33124381_A_G	1	13	34295089	34296738	13	34336475	cis	-
Glyma.02G290900	Gm02_51272051_C_A	0.77324	2	47044263	47044826	2	48192842	cis	GM_2_B	Glyma.13G249700	Gm13_35032818_G_A	0.88662	13	35731494	35733559	13	36241512	cis	-
Glyma.02G291000	Gm02_51272051_C_A	0.99296	2	47048477	47053231	2	48192842	cis	GM_2_B	Glyma.13G250000	Gm13_35032818_G_A	0.99866	13	35763055	35765380	13	36241512	cis	-
Glyma.02G291500	Gm02_51272051_C_A	0.99063	2	47084239	47085386	2	48192842	cis	GM_2_B	Glyma.13G255300	Gm13_35032818_G_A	0.84871	13	36105947	36108674	13	36241512	cis	-
Glyma.02G291700	Gm02_51272051_C_A	0.7734	2	47102438	47103989	2	48192842	cis	GM_2_B	Glyma.13G256100	Gm13_35032818_G_A	1	13	36153259	36162305	13	36241512	cis	-
Glyma.02G291800	Gm02_51272051_C_A	0.8523	2	47111717	47116179	2	48192842	cis	GM_2_B	Glyma.13G260200	Gm13_35032818_G_A	1	13	36442598	36443899	13	36241512	cis	-
Glyma.02G292200	Gm02_51272051_C_A	0.90049	2	47125531	47139234	2	48192842	cis	GM_2_B	Glyma.13G260300	Gm13_35032818_G_A	1	13	36454861	36457880	13	36241512	cis	-
Glyma.02G292300	Gm02_51272051_C_A	0.95329	2	47140082	47148127	2	48192842	cis	GM_2_B	Glyma.13G269100	Gm13_36031702_T_C	1	13	37135466	37137784	13	37172826	cis	-
Glyma.02G292800	Gm02_51272051_C_A	0.98613	2	47164820	47167693	2	48192842	cis	GM_2_B	Glyma.13G272900	Gm13_36031702_T_C	0.88884	13	37478430	37484264	13	37172826	cis	-
Glyma.02G292900	Gm02_51272051_C_A	0.96288	2	47175297	47178910	2	48192842	cis	GM_2_B	Glyma.13G292400	Gm16_27092931_A_G	0.9425	13	39224711	39225630	16	27437538	trans	-
Glyma.02G293300	Gm02_51272051_C_A	0.80852	2	47200116	47202645	2	48192842	cis	GM_2_B	Glyma.13G292400	Gm16_28961127_T_G	0.94261	13	39224711	39225630	16	29328591	trans	-
Glyma.02G293600	Gm02_51272051_C_A	0.99354	2	47211961	47216578	2	48192842	cis	GM_2_B	Glyma.13G293500	Gm13_38492652_C_A	0.87653	13	39318403	39319927	13	39670045	cis	-
Glyma.02G293900	Gm02_51272051_C_A	0.94514	2	47225431	47228705	2	48192842	cis	GM_2_B	Glyma.13G294800	Gm13_38492652_C_A	1	13	39420006	39423121	13	39670045	cis	-
Glyma.02G294100	Gm02_51272051_C_A	0.99328	2	47248664	47250309	2	48192842	cis	GM_2_B	Glyma.13G296200	Gm13_38492652_C_A	0.89856	13	39540769	39543711	13	39670045	cis	-
Glyma.02G294200	Gm02_51272051_C_A	0.89808	2	47256480	47263517	2	48192842	cis	GM_2_B	Glyma.13G297500	Gm13_38492652_C_A	1	13	39632130	39640099	13	39670045	cis	-
Glyma.02G294500	Gm02_51272051_C_A	0.94681	2	47272683	47277831	2	48192842	cis	GM_2_B	Glyma.13G297800	Gm13_38492652_C_A	0.99956	13	39650874	39653153	13	39670045	cis	-
Glyma.02G295100	Gm02_51272051_C_A	0.89854	2	47319345	47323749	2	48192842	cis	GM_2_B	Glyma.13G298100	Gm13_38492652_C_A	1	13	39671154	39674089	13	39670045	cis	-
Glyma.02G295500	Gm02_51272051_C_A	0.90803	2	47355792	47360519	2	48192842	cis	GM_2_B	Glyma.13G303800	Gm13_38492652_C_A	0.73103	13	40087141	40092605	13	39670045	cis	-
Glyma.02G295800	Gm02_51272051_C_A	0.85628	2	47371134	47374352	2	48192842	cis	GM_2_B	Glyma.13G326800	Gm18_61723602_C_T	0.85874	13	42164386	42166849	18	57425465	trans	Mock GM_18
Glyma.02G296000	Gm02_51272051_C_A	0.80581	2	47378990	47380245	2	48192842	cis	GM_2_B	Glyma.13G368100	Gm13_35032818_G_A	0.98248	13	45363123	45372699	13	36241512	trans	-
Glyma.02G296300	Gm02_51272051_C_A	0.93483	2	47399263	47406220	2	48192842	cis	GM_2_B	Glyma.13G368300	Gm13_35032818_G_A	0.87387	13	45388194	45392384	13	36241512	trans	-
Glyma.02G296500	Gm02_51272051_C_A	0.97736	2	47431279	47434536	2	48192842	cis	GM_2_B	Glyma.14G009700	Gm14_1167509_A_G	1	14	754004	759792	14	1169042	cis	-
Glyma.02G297400	Gm02_51272051_C_A	0.84816	2	47501492	47507336	2	48192842	cis	GM_2_B	Glyma.14G012400	Gm14_1167509_A_G	1	14	931810	938188	14	1169042	cis	-
Glyma.02G297700	Gm02_51272051_C_A	0.78601	2	47517245	47520623	2	48192842	cis	GM_2_B	Glyma.14G012800	Gm14_1167509_A_G	0.98555	14	962290	970810	14	1169042	cis	-
Glyma.02G298000	Gm02_51272051_C_A	0.88742	2	47531840	47538431	2	48192842	cis	GM_2_B	Glyma.14G017100	Gm14_1167509_A_G	1	14	1229583	1236592	14	1169042	cis	-
Glyma.02G298800	Gm02_51272051_C_A	0.99432	2	47601642	47604403	2	48192842	cis	GM_2_B	Glyma.14G018500	Gm14_1167509_A_G	0.76373	14	1333663	1336745	14	1169042	cis	-
Glyma.02G299400	Gm02_51272051_C_A	0.92801	2	47635084	47639048	2	48192842	cis	GM_2_B	Glyma.14G019400	Satt211	0.70561	14	1384203	1396383	2	8742474	trans	-
Glyma.02G299500	Gm02_51272051_C_A	0.92747	2	47640290	47641537	2	48192842	cis	GM_2_B	Glyma.14G021300	Gm14_1167509_A_G	0.74662	14	1497987	1512889	14	1169042	cis	-
Glyma.02G299600	Gm02_51272051_C_A	0.79834	2	47646816	47651043	2	48192842	cis	GM_2_B	Glyma.14G031300	Gm14_2018487_G_T	1	14	2268047	2274217	14	2013931	cis	-
Glyma.02G299700	Gm02_51272051_C_A	0.94204	2	47652119	47655373	2	48192842	cis	GM_2_B	Glyma.14G038200	Gm14_2854797_C_A	0.87882	14	2854471	2855966	14	2854417	cis	-
Glyma.02G299900	Gm02_51272051_C_A	0.82969	2	47660319	47662752	2	48192842	cis	GM_2_B	Glyma.14G045900	Gm14_2854797_C_A	0.86682	14	3496600	3500441	14	2854417	cis	-
Glyma.02G300100	Gm02_51272051_C_A	0.88887	2	47668788	47670822	2	48192842	cis	GM_2_B	Glyma.14G046000	Gm14_2854797_C_A	0.71105	14	3503463	3506506	14	2854417	cis	-
Glyma.02G300200	Gm02_51272051_C_A	0.80374	2	47673784	47674892	2	48192842	cis	GM_2_B	Glyma.14G048100	Gm14_3779194_T_C	0.70891	14	3731114	3734460	14	3791659	cis	-
Glyma.02G300300	Gm02_51272051_C_A	0.80724	2	47676198	47678171	2	48192842	cis	GM_2_B	Glyma.14G048900	Gm14_3779194_T_C	1	14	3796970	3798508	14	3791659	cis	-
Glyma.02G300800	Gm02_50936574_G_T	0.89347	2	47693027	47701367	2	47857148	cis	GM_2_A	Glyma.14G049000	Gm14_3779194_T_C	0.74099	14	3800978	3809714	14	3791659	cis	-
Glyma.02G300800	Gm02_51272051_C_A	0.93629	2	47693027	47701367	2	48192842	cis	GM_2_B	Glyma.14G051900	Gm14_4056741_C_T	1	14	4080573	4081986	14	4069652	cis	-
Glyma.02G301700	Gm02_51272051_C_A	0.95449	2	47739224	47741518	2	48192842	cis	GM_2_B	Glyma.14G053200	Gm14_4184275_A_G	0.73315	14	4207675	4210014	14	4198004	cis	-
Glyma.02G301800	Gm02_51272051_C_A	0.91952	2	47749927	47754037	2	48192842	cis	GM_2_B	Glyma.14G053600	Gm14_4056741_C_T	0.99977	14	4232596	4235183	14	4069652	cis	-
Glyma.02G301900	Gm02_51272051_C_A	0.96662	2	47755266	47758111	2	48192842	cis	GM_2_B	Glyma.14G054100	Gm14_4184275_A_G	1	14	4278598	4281431	14	4198004	cis	-
Glyma.02G302400	Gm02_51272051_C_A	0.82625	2	47788710	47791861	2	48192842	cis	GM_2_B	Glyma.14G054800	Gm14_4184275_A_G	1	14	4371660	4376414	14	4198004	cis	-
Glyma.02G302600	Gm02_51272051_C_A	0.80276	2	47807441	47811242	2	48192842	cis	GM_2_B	Glyma.14G056600	Gm14_4184275_A_G	0.99628	14	4512854	4521000	14	4198004	cis	-
Glyma.02G302800	Gm02_51272051_C_A	0.99784	2	47821414	47832755	2	48192842	cis	GM_2_B	Glyma.14G057400	Gm14_4184275_A_G	1	14	4587989	4592261	14	4198004	cis	-
Glyma.02G302900	Gm02_51272051_C_A	0.98329	2	47839283	47847453	2	48192842	cis	GM_2_B	Glyma.14G059600	Gm14_4184275_A_G	0.88551	14	4820472	4823583	14	4198004	cis	-
Glyma.02G303200	Gm02_51272051_C_A	0.78839	2	47857061	47857869	2	48192842	cis	GM_2_B	Glyma.14G075400	Gm14_6448182_T_G	0.80059	14	6310873	6311076	14	6551353	cis	-
Glyma.02G303400	Gm02_51272051_C_A	0.86823	2	47870385	47873480	2	48192842	cis	GM_2_B	Glyma.14G113600	Gm14_13510414_A_G	0.94265	14	13375521	13378483	14	13312001	cis	-
Glyma.02G303600	Gm02_51272051_C_A	0.93651	2	47883626	47887124	2	48192842	cis	GM_2_B	Glyma.14G115900	Gm14_13557173_C_A	0.92646	14	13881271	13884397	14	13358759	cis	-
Glyma.02G303700	Gm02_51272051_C_A	0.97527	2	47892900	47896207	2	48192842	cis	GM_2_B	Glyma.14G123300	Gm14_28361034_A_G	1	14	18419754	18420342	14	32529543	trans	-
Glyma.02G304000	Gm02_51272051_C_A	0.9682	2	47908136	47915999	2	48192842	cis	GM_2_B	Glyma.14G130300	Gm13_11463853_T_C	0.77587	14	22190211	22193774	13	10423581	trans	-
Glyma.02G304100	Gm02_51272051_C_A	0.84845	2	47925182	47931754	2	48192842	cis	GM_2_B	Glyma.14G150000	Gm14_28361034_A_G	0.96095	14	32314092	32316626	14	32529543	cis	-
Glyma.02G304400	Gm02_51272051_C_A	0.97253	2	47945483	47947493	2	48192842	cis	GM_2_B	Glyma.14G200700	Gm14_47418167_T_C	1	14	46563268	46565455	14	46738490	cis	-
Glyma.02G305000	Gm02_51272051_C_A	0.86868	2	47994943	47998270	2	48192842	cis	GM_2_B	Glyma.14G201800	Gm14_47643269_A_G	0.69963	14	46728613	46733836	14	46963924	cis	-
Glyma.02G305400	Gm02_51272051_C_A	0.93246	2	48024273	48025729	2	48192842	cis	GM_2_B	Glyma.14G202500	Gm14_47418167_T_C	0.72478	14	46773824	46775761	14	46738490	cis	-
Glyma.02G305500	Gm02_51272051_C_A	0.9253	2	48031282	48031964	2	48192842	cis	GM_2_B	Glyma.14G204900	Gm14_47643269_A_G	1	14	47000358	47001315	14	46963924	cis	-
Glyma.02G305600	Gm02_51272051_C_A	0.83866	2	48034339	48039586	2	48192842	cis	GM_2_B	Glyma.14G205000	Gm14_47643269_A_G	0.80373	14	47005574	47019661	14	46963924	cis	-
Glyma.02G305900	Gm02_51272051_C_A	0.97478	2	48055694	48067169	2	48192842	cis	GM_2_B	Glyma.14G205200	Gm14_47643269_A_G	1	14	47041931	47046048	14	46963924	cis	-
Glyma.02G306000	Gm02_51272051_C_A	0.79839	2	48067943	48070002	2	48192842	cis	GM_2_B	Glyma.14G206100	Gm14_47643269_A_G	1	14	47121840	47125184	14	46963924	cis	-
Glyma.02G306200	Gm02_51272051_C_A	0.9657	2	48088200	48091782	2	48192842	cis	GM_2_B	Glyma.14G210800	Gm14_48129511_T_C	0.6922	14	47585356	47585604	14	47447267	cis	-
Glyma.02G306300	Gm02_51272051_C_A	0.99227	2	48093016	48096127	2	48192842	cis	GM_2_B	Glyma.14G211000	Gm14_48129511_T_C	0.9237	14	47592207	47597473	14	47447267	cis	-
Glyma.02G306800	Gm02_51272051_C_A	0.86915	2	48134110	48136015	2	48192842	cis	GM_2_B	Glyma.14G211100	Gm14_48129511_T_C	0.9833	14	47603425	47609079	14	47447267	cis	-
Glyma.02G307100	Gm02_51272051_C_A	0.96812	2	48150743	48152515	2	48192842	cis	GM_2_B	Glyma.14G211300	Gm14_48129511_T_C	0.83032	14	47625904	47630956	14	47447267	cis	-
Glyma.02G307200	Gm02_51272051_C_A	0.98864	2	48153906	48158481	2	48192842	cis	GM_2_B	Glyma.14G212500	Gm14_48425707_A_G	1	14	47758067	47768578	14	47744626	cis	-
Glyma.02G307300	Gm02_51272051_C_A	0.97997	2	48163443	48164865	2	48192842	cis	GM_2_B	Glyma.14G215200	Gm14_48129511_T_C	0.98234	14	47986989	47988449	14	47447267	cis	-
Glyma.02G307500	Gm02_51272051_C_A	0.9953	2	48175535	48177218	2	48192842	cis	GM_2_B	Glyma.14G216200	Gm14_48425707_A_G	0.70325	14	48062215	48066980	14	47744626	cis	-
Glyma.02G307900	Gm02_51272051_C_A	0.88878	2	48192586	48199055	2	48192842	cis	GM_2_B	Glyma.14G223400	Gm16_28961127_T_G	0.7124	14	48865577	48873102	16	29328591	trans	-
Glyma.02G308000	Gm02_51272051_C_A	0.84785	2	48201393	48205373	2	48192842	cis	GM_2_B	Glyma.15G003300	Gm18_61723602_C_T	0.78712	15	290145	292323	18	57425465	trans	Mock GM_18
Glyma.02G308300	Gm02_51272051_C_A	0.79841	2	48219597	48220238	2	48192842	cis	GM_2_B	Glyma.15G007200	Gm15_741627_C_A	0.99715	15	597008	599998	15	741109	cis	-
Glyma.02G308700	Gm02_51272051_C_A	0.83508	2	48245199	48247085	2	48192842	cis	GM_2_B	Glyma.15G008700	Gm15_741627_C_A	0.96517	15	694020	697845	15	741109	cis	-
Glyma.02G308800	Gm02_51272051_C_A	0.94558	2	48262045	48266125	2	48192842	cis	GM_2_B	Glyma.15G011500	Gm16_28961127_T_G	0.71891	15	892118	895716	16	29328591	trans	-
Glyma.02G309100	Gm02_51272051_C_A	0.80652	2	48270927	48274389	2	48192842	cis	GM_2_B	Glyma.15G020300	Gm15_741627_C_A	0.73039	15	1573643	1577917	15	741109	cis	-
Glyma.02G309500	Gm02_51272051_C_A	0.87409	2	48295104	48297398	2	48192842	cis	GM_2_B	Glyma.15G021100	Gm15_1969687_A_G	0.85075	15	1629096	1633408	15	1969699	cis	-
Glyma.02G309600	Gm02_51272051_C_A	0.9995	2	48298129	48301248	2	48192842	cis	GM_2_B	Glyma.15G021300	Gm15_1969687_A_G	1	15	1635954	1641074	15	1969699	cis	-
Glyma.02G309900	Gm02_51272051_C_A	0.90581	2	48310526	48314114	2	48192842	cis	GM_2_B	Glyma.15G026000	Gm15_1969687_A_G	1	15	2105305	2106419	15	1969699	cis	-
Glyma.02G310400	Gm02_51272051_C_A	0.97758	2	48337717	48347990	2	48192842	cis	GM_2_B	Glyma.15G026400	Gm02_47515175_G_A	0.85403	15	2130531	2134563	2	44427664	trans	-
Glyma.02G310600	Gm02_51272051_C_A	0.848	2	48351795	48356887	2	48192842	cis	GM_2_B	Glyma.15G026500	Gm15_1969687_A_G	0.84144	15	2142191	2147489	15	1969699	cis	-
Glyma.02G311100	Gm02_51272051_C_A	0.99655	2	48457589	48459097	2	48192842	cis	GM_2_B	Glyma.15G031400	Gm15_1969687_A_G	0.78545	15	2525289	2532451	15	1969699	cis	-
Glyma.02G311800	Gm02_51272051_C_A	0.98154	2	48508755	48515242	2	48192842	cis	GM_2_B	Glyma.15G031500	Gm15_1969687_A_G	0.76703	15	2533620	2534543	15	1969699	cis	-
Glyma.02G311900	Gm02_51272051_C_A	0.86978	2	48519443	48520813	2	48192842	cis	GM_2_B	Glyma.15G042100	Gm15_3468596_G_T	1	15	3294799	3297280	15	3488148	cis	-
Glyma.02G312000	Gm02_51272051_C_A	0.8069	2	48523096	48536273	2	48192842	cis	GM_2_B	Glyma.15G049000	Gm15_3468596_G_T	0.99166	15	3866108	3867740	15	3488148	cis	-
Glyma.02G312100	Gm02_51272051_C_A	0.999	2	48536660	48539768	2	48192842	cis	GM_2_B	Glyma.15G052200	Gm15_4406751_T_C	0.85418	15	4115777	4117976	15	4425676	cis	-
Glyma.03G010200	Gm03_1209205_G_T	0.86262	3	1006443	1008212	3	1226007	cis	-	Glyma.15G057400	Gm15_4406751_T_C	0.79914	15	4428040	4428372	15	4425676	cis	-
Glyma.03G039900	Gm03_4782127_T_C	1	3	4988423	4991582	3	4591270	cis	-	Glyma.15G071200	Gm15_5638918_T_G	0.75145	15	5454619	5456600	15	5657544	cis	-
Glyma.03G044400	Gm03_6459920_A_G	0.84541	3	5651966	5652950	3	6278920	cis	-	Glyma.15G074000	Gm15_6047557_T_C	0.92769	15	5659386	5666706	15	6066642	cis	-
Glyma.03G044900	Gm03_6459920_A_G	0.91789	3	5701625	5702537	3	6278920	cis	-	Glyma.15G087400	Gm15_6047557_T_C	0.93718	15	6730326	6733138	15	6066642	cis	-
Glyma.03G045900	Gm03_6459920_A_G	0.91459	3	5846116	5847889	3	6278920	cis	-	Glyma.15G091200	Gm15_7574118_T_C	0.93619	15	7035032	7038022	15	7598331	cis	-
Glyma.03G046500	Gm03_6459920_A_G	0.77327	3	5937077	5940658	3	6278920	cis	-	Glyma.15G091400	Gm15_7574118_T_C	0.9338	15	7042610	7044237	15	7598331	cis	-
Glyma.03G047800	Gm03_6459920_A_G	0.94043	3	6126779	6128456	3	6278920	cis	-	Glyma.15G091600	Gm15_7574118_T_C	0.85596	15	7061732	7066615	15	7598331	cis	-
Glyma.03G047900	Gm03_6459920_A_G	0.94246	3	6144496	6156484	3	6278920	cis	-	Glyma.15G097500	Gm15_7574118_T_C	0.97618	15	7571828	7575348	15	7598331	cis	-
Glyma.03G048000	Gm03_6459920_A_G	0.85834	3	6151895	6153902	3	6278920	cis	-	Glyma.15G098400	Gm15_7574118_T_C	0.97358	15	7651712	7654753	15	7598331	cis	-
Glyma.03G048600	Gm03_6459920_A_G	0.93657	3	6273692	6275084	3	6278920	cis	-	Glyma.15G104700	Gm18_61723602_C_T	0.88584	15	8197633	8199245	18	57425465	trans	Mock GM_18
Glyma.03G053600	Gm03_6459920_A_G	0.93879	3	7152042	7154376	3	6278920	cis	-	Glyma.15G121000	Gm15_9733870_T_C	1	15	9563579	9565862	15	9887588	cis	-
Glyma.03G054100	Gm03_6459920_A_G	0.942	3	7310118	7333478	3	6278920	cis	-	Glyma.15G140700	Gm15_12643435_T_C	0.94937	15	11520847	11522863	15	12664579	cis	-
Glyma.03G054300	Gm03_6459920_A_G	0.97822	3	7340347	7341130	3	6278920	cis	-	Glyma.15G147100	Gm15_12643435_T_C	0.78286	15	12132569	12139383	15	12664579	cis	-
Glyma.03G054600	Gm03_6459920_A_G	0.93588	3	7400271	7425685	3	6278920	cis	-	Glyma.15G187300	Gm15_15952535_C_A	0.97888	15	19492438	19494701	15	15979942	cis	-
Glyma.04G207600	Gm04_44873112_T_C	0.79908	4	48004764	48009770	4	48002103	cis	-	Glyma.15G195100	Gm15_39888568_G_A	0.8281	15	22279970	22282554	15	40633726	trans	-
Glyma.05G008000	Gm05_285672_T_C	0.76876	5	749837	753271	5	1960856	cis	GM_5 [Grey]	Glyma.15G195500	Gm15_39888568_G_A	0.72017	15	22368017	22369973	15	40633726	trans	-
Glyma.05G014400	Gm05_285672_T_C	0.83092	5	1341299	1347694	5	1960856	cis	GM_5 [Grey]	Glyma.15G198100	Gm15_39888568_G_A	0.75939	15	23258721	23262717	15	40633726	trans	-
Glyma.05G019200	Gm05_285672_T_C	0.791	5	1712988	1714992	5	1960856	cis	GM_5 [Grey]	Glyma.15G200600	Gm18_61723602_C_T	0.71184	15	24495963	24499165	18	57425465	trans	Mock GM_18
Glyma.05G021300	Gm05_285672_T_C	0.98933	5	1882386	1885780	5	1960856	cis	GM_5 [Grey]	Glyma.15G209900	Gm15_39888568_G_A	0.74307	15	32141540	32144042	15	40633726	trans	-
Glyma.05G021800	Gm05_285672_T_C	0.84851	5	1911409	1915117	5	1960856	cis	GM_5 [Grey]	Glyma.15G219600	Gm15_39888568_G_A	0.75699	15	38433708	38438520	15	40633726	cis	-
Glyma.05G021900	Gm05_285672_T_C	0.99136	5	1917507	1920054	5	1960856	cis	GM_5 [Grey]	Glyma.15G219800	Gm15_39888568_G_A	0.78359	15	38464690	38467299	15	40633726	cis	-
Glyma.05G024600	Gm05_285672_T_C	0.84467	5	2156391	2158305	5	1960856	cis	GM_5 [Grey]	Glyma.15G221300	Gm15_39888568_G_A	0.76129	15	39951868	39954192	15	40633726	cis	-
Glyma.05G036300	Gm05_285672_T_C	0.93654	5	3189678	3192613	5	1960856	cis	GM_5 [Grey]	Glyma.15G226100	Gm15_39888568_G_A	0.74115	15	41539364	41543065	15	40633726	cis	-
Glyma.05G042700	Gm05_285672_T_C	0.82873	5	3826098	3832583	5	1960856	cis	GM_5 [Grey]	Glyma.15G228500	Gm15_39888568_G_A	0.73699	15	42595718	42596546	15	40633726	cis	-
Glyma.05G044500	Gm05_285672_T_C	0.98901	5	3975391	3979225	5	1960856	cis	GM_5 [Grey]	Glyma.15G229500	Gm15_39888568_G_A	0.78892	15	43045904	43050324	15	40633726	cis	-
Glyma.05G047500	Gm05_285672_T_C	0.86314	5	4238553	4243551	5	1960856	cis	GM_5 [Grey]	Glyma.15G231500	Gm15_39888568_G_A	0.79798	15	43522195	43525832	15	40633726	cis	-
Glyma.05G050200	Gm05_285672_T_C	0.86426	5	4494348	4496180	5	1960856	cis	GM_5 [Grey]	Glyma.15G232800	Gm15_39888568_G_A	0.74764	15	43743901	43747977	15	40633726	cis	-
Glyma.05G055500	Gm05_285672_T_C	0.78171	5	5035064	5039016	5	1960856	cis	GM_5 [Grey]	Glyma.15G234300	Gm15_39888568_G_A	0.80343	15	44075455	44078739	15	40633726	cis	-
Glyma.06G268700	Gm06_45768166_A_G	0.87834	6	45725400	45731987	6	46295298	cis	-	Glyma.15G235000	Gm15_39888568_G_A	0.75488	15	44259750	44265770	15	40633726	cis	-
Glyma.06G274200	Gm06_45768166_A_G	1	6	46489974	46492323	6	46295298	cis	-	Glyma.15G240300	Gm15_39888568_G_A	0.76182	15	45519230	45520584	15	40633726	cis	-
Glyma.07G067200	Gm07_5900018_A_G	0.80376	7	6056575	6058569	7	5938285	cis	-	Glyma.15G243400	Gm15_39888568_G_A	0.73566	15	46460272	46464937	15	40633726	trans	-
Glyma.08G029000	Gm08_3369110_G_A	0.98639	8	2318621	2319814	8	3373388	cis	GM_8	Glyma.15G246700	Gm15_39888568_G_A	0.69232	15	46962849	46964574	15	40633726	trans	-
Glyma.08G035100	Gm08_3369110_G_A	0.92334	8	2791184	2793157	8	3373388	cis	GM_8	Glyma.15G247100	Gm15_39888568_G_A	0.89348	15	47074498	47076017	15	40633726	trans	-
Glyma.08G047000	Gm08_3369110_G_A	0.85785	8	3678412	3680589	8	3373388	cis	GM_8	Glyma.15G249500	Gm03_345478_G_A	1	15	47566265	47568062	3	344529	trans	-
Glyma.08G144900	Gm08_15131577_A_G	0.96923	8	11022996	11023930	8	15062941	cis	GM_8_A	Glyma.16G005100	Gm16_808425_C_T	0.9372	16	343052	350115	16	807114	cis	-
Glyma.08G144900	Gm08_15153503_G_T	0.96648	8	11022996	11023930	8	15084953	cis	GM_8_B	Glyma.16G026200	Gm16_2405914_A_G	0.8957	16	2541773	2547618	16	2428113	cis	-
Glyma.08G153300	Gm08_15131577_A_G	0.80725	8	11825625	11830993	8	15062941	cis	GM_8_A	Glyma.16G033000	Gm16_3099668_A_C	0.94114	16	3116063	3122058	16	3124736	cis	-
Glyma.08G159300	Gm08_15131577_A_G	0.94258	8	12350369	12351387	8	15062941	cis	GM_8_A	Glyma.16G033900	Gm18_61723602_C_T	0.74709	16	3174939	3181746	18	57425465	trans	Mock GM_18
Glyma.08G184000	Gm08_15131577_A_G	0.78225	8	14749219	14752814	8	15062941	cis	GM_8_A	Glyma.16G034500	Gm16_3099668_A_C	0.72669	16	3242522	3250501	16	3124736	cis	-
Glyma.08G200600	Gm08_15131577_A_G	0.99027	8	16223426	16229564	8	15062941	cis	GM_8_A	Glyma.16G041100	Gm18_61723602_C_T	0.72396	16	3856191	3857163	18	57425465	trans	Mock GM_18
Glyma.08G200600	Gm08_15153503_G_T	0.98842	8	16223426	16229564	8	15084953	cis	GM_8_B	Glyma.16G055400	Gm16_5928303_A_G	0.95998	16	5434277	5434453	16	5887013	cis	-
Glyma.11G000200	Gm11_3856937_G_T	0.97668	11	7666	11455	11	3866567	cis	GM_11	Glyma.16G055600	Gm16_5928303_A_G	0.99338	16	5447735	5449506	16	5887013	cis	-
Glyma.11G000700	Gm11_3856937_G_T	0.96351	11	33497	35198	11	3866567	cis	GM_11	Glyma.16G055900	Gm16_5928303_A_G	0.76278	16	5507217	5511099	16	5887013	cis	-
Glyma.11G001000	Gm11_3856937_G_T	0.90861	11	52626	57505	11	3866567	cis	GM_11	Glyma.16G058100	Gm16_5928303_A_G	0.94801	16	5685464	5692098	16	5887013	cis	-
Glyma.11G001200	Gm11_3856937_G_T	0.93902	11	63329	65825	11	3866567	cis	GM_11	Glyma.16G060900	Gm16_5928303_A_G	0.79146	16	5961876	5962936	16	5887013	cis	-
Glyma.11G001400	Gm11_3856937_G_T	0.94369	11	71463	74281	11	3866567	cis	GM_11	Glyma.16G062600	Gm16_5928303_A_G	0.9906	16	6108272	6114924	16	5887013	cis	-
Glyma.11G002200	Gm11_3856937_G_T	0.77333	11	115811	118160	11	3866567	cis	GM_11	Glyma.16G065100	Gm16_5928303_A_G	0.83651	16	6441260	6441580	16	5887013	cis	-
Glyma.11G002400	Gm11_3856937_G_T	0.92311	11	119696	120894	11	3866567	cis	GM_11	Glyma.16G065200	Gm16_5928303_A_G	0.82292	16	6441736	6445069	16	5887013	cis	-
Glyma.11G002600	Gm11_3856937_G_T	0.84799	11	135007	170100	11	3866567	cis	GM_11	Glyma.16G065200	Satt693	1	16	6441736	6445069	16	6325509	cis	-
Glyma.11G002700	Gm11_3856937_G_T	0.98159	11	174019	176738	11	3866567	cis	GM_11	Glyma.16G072100	Gm16_20344286_G_A	1	16	7263975	7265349	16	19969300	trans	-
Glyma.11G003900	Gm11_3856937_G_T	0.83505	11	291070	292131	11	3866567	cis	GM_11	Glyma.16G075200	Gm16_23995972_G_A	0.88739	16	7579627	7588440	16	24346820	trans	-
Glyma.11G004100	Gm11_3856937_G_T	0.99064	11	306355	313623	11	3866567	cis	GM_11	Glyma.16G077800	Gm16_20344286_G_A	1	16	8017406	8022605	16	19969300	trans	-
Glyma.11G004300	Gm11_3856937_G_T	0.96237	11	315555	324198	11	3866567	cis	GM_11	Glyma.16G081200	Gm16_20344286_G_A	0.96843	16	8706286	8710970	16	19969300	trans	-
Glyma.11G004900	Gm11_3856937_G_T	0.9667	11	368505	377487	11	3866567	cis	GM_11	Glyma.16G081500	Gm16_20344286_G_A	1	16	8792062	8792408	16	19969300	trans	-
Glyma.11G005000	Gm11_3856937_G_T	0.83613	11	390360	392402	11	3866567	cis	GM_11	Glyma.16G081600	Gm16_20344286_G_A	0.99115	16	8792855	8793390	16	19969300	trans	-
Glyma.11G005300	Gm11_3856937_G_T	0.90653	11	400321	407882	11	3866567	cis	GM_11	Glyma.16G081700	Gm16_20344286_G_A	0.86693	16	8795648	8797703	16	19969300	trans	-
Glyma.11G006100	Gm11_3856937_G_T	0.83435	11	435840	438969	11	3866567	cis	GM_11	Glyma.16G084700	Gm18_61723602_C_T	0.82868	16	9886421	9888776	18	57425465	trans	Mock GM_18
Glyma.11G006300	Gm11_3856937_G_T	0.98761	11	443758	444114	11	3866567	cis	GM_11	Glyma.16G088400	Gm16_28961127_T_G	0.73988	16	11226312	11231004	16	29328591	trans	-
Glyma.11G006900	Gm11_3856937_G_T	0.90345	11	487543	492345	11	3866567	cis	GM_11	Glyma.16G092900	Gm16_20344286_G_A	1	16	14827786	14831825	16	19969300	trans	-
Glyma.11G007100	Gm11_3856937_G_T	0.77136	11	502997	506856	11	3866567	cis	GM_11	Glyma.16G097100	Gm16_20344286_G_A	0.77507	16	18815421	18833565	16	19969300	cis	-
Glyma.11G007500	Gm11_3856937_G_T	0.9887	11	516890	522956	11	3866567	cis	GM_11	Glyma.16G098100	Gm16_20344286_G_A	1	16	18973369	18985630	16	19969300	cis	-
Glyma.11G007800	Gm11_3856937_G_T	0.89124	11	538680	543874	11	3866567	cis	GM_11	Glyma.16G098700	Gm16_20344286_G_A	1	16	19029549	19031852	16	19969300	cis	-
Glyma.11G007900	Gm11_3856937_G_T	0.8011	11	550956	552429	11	3866567	cis	GM_11	Glyma.16G107500	Gm16_23995972_G_A	0.92157	16	21829351	21833873	16	24346820	cis	-
Glyma.11G008000	Gm11_3856937_G_T	0.91681	11	553334	555535	11	3866567	cis	GM_11	Glyma.16G108700	Gm16_23995972_G_A	0.87481	16	22612053	22612607	16	24346820	cis	-
Glyma.11G008100	Gm11_3856937_G_T	0.93803	11	554992	557333	11	3866567	cis	GM_11	Glyma.16G111200	Gm16_23995972_G_A	0.81368	16	24455709	24466236	16	24346820	cis	-
Glyma.11G008200	Gm11_3856937_G_T	0.93961	11	563327	567260	11	3866567	cis	GM_11	Glyma.16G117700	Gm16_26824305_C_T	0.941	16	26279957	26283458	16	27169242	cis	-
Glyma.11G008300	Gm11_3856937_G_T	0.89115	11	568601	576253	11	3866567	cis	GM_11	Glyma.16G127900	Gm16_28232079_A_G	0.68839	16	28004128	28012396	16	28593405	cis	-
Glyma.11G008400	Gm11_3856937_G_T	0.94554	11	577534	579100	11	3866567	cis	GM_11	Glyma.16G128600	Gm16_28961127_T_G	0.94702	16	28057444	28062790	16	29328591	cis	-
Glyma.11G008800	Gm11_3856937_G_T	0.87221	11	611651	614474	11	3866567	cis	GM_11	Glyma.16G138200	Gm16_28961127_T_G	0.8257	16	29525781	29528541	16	29328591	cis	-
Glyma.11G008900	Gm11_3856937_G_T	0.94422	11	618392	621038	11	3866567	cis	GM_11	Glyma.16G169200	Gm16_33875871_T_C	0.9194	16	32921973	32925359	16	34372952	cis	Mock GM_16
Glyma.11G009200	Gm11_3856937_G_T	0.98284	11	641309	646015	11	3866567	cis	GM_11	Glyma.16G172200	Gm16_33875871_T_C	0.98792	16	33282395	33286794	16	34372952	cis	Mock GM_16
Glyma.11G009300	Gm11_3856937_G_T	0.93615	11	646479	650889	11	3866567	cis	GM_11	Glyma.16G177900	Gm18_61723602_C_T	0.93953	16	33896632	33897993	18	57425465	trans	Mock GM_18
Glyma.11G009500	Gm11_3856937_G_T	0.94191	11	663118	677043	11	3866567	cis	GM_11	Glyma.16G178900	Gm16_33875871_T_C	1	16	33954446	33960344	16	34372952	cis	Mock GM_16
Glyma.11G009700	Gm11_3856937_G_T	0.95646	11	685928	690473	11	3866567	cis	GM_11	Glyma.16G184100	Gm16_33875871_T_C	1	16	34595483	34596460	16	34372952	cis	Mock GM_16
Glyma.11G010400	Gm11_3856937_G_T	0.90345	11	725625	730994	11	3866567	cis	GM_11	Glyma.16G186100	Gm16_33875871_T_C	1	16	34768992	34773409	16	34372952	cis	Mock GM_16
Glyma.11G010500	Gm11_3856937_G_T	0.99312	11	737013	741142	11	3866567	cis	GM_11	Glyma.16G186400	Gm16_33875871_T_C	0.96398	16	34799381	34802710	16	34372952	cis	Mock GM_16
Glyma.11G010600	Gm11_3856937_G_T	0.90927	11	743059	745712	11	3866567	cis	GM_11	Glyma.16G186600	Gm16_33875871_T_C	1	16	34913608	34916555	16	34372952	cis	Mock GM_16
Glyma.11G010700	Gm11_3856937_G_T	0.86228	11	748685	755558	11	3866567	cis	GM_11	Glyma.16G187300	Gm16_33875871_T_C	0.76195	16	34973204	34975780	16	34372952	cis	Mock GM_16
Glyma.11G010800	Gm11_3856937_G_T	0.90581	11	760054	766199	11	3866567	cis	GM_11	Glyma.16G188700	Gm16_33875871_T_C	1	16	35146351	35149149	16	34372952	cis	Mock GM_16
Glyma.11G010900	Gm11_3856937_G_T	0.967	11	766247	775398	11	3866567	cis	GM_11	Glyma.16G188900	Gm16_33875871_T_C	0.95999	16	35153535	35159212	16	34372952	cis	Mock GM_16
Glyma.11G011900	Gm11_3856937_G_T	0.88579	11	832627	835421	11	3866567	cis	GM_11	Glyma.16G189000	Gm16_33875871_T_C	1	16	35160485	35167548	16	34372952	cis	Mock GM_16
Glyma.11G012000	Gm11_3856937_G_T	0.91567	11	836990	853755	11	3866567	cis	GM_11	Glyma.16G189100	Gm16_33875871_T_C	0.97639	16	35170253	35173950	16	34372952	cis	Mock GM_16
Glyma.11G012100	Gm11_3856937_G_T	0.8876	11	854959	860282	11	3866567	cis	GM_11	Glyma.16G189500	Gm16_33875871_T_C	0.99807	16	35202920	35206459	16	34372952	cis	Mock GM_16
Glyma.11G012300	Gm11_3856937_G_T	0.96492	11	867435	871095	11	3866567	cis	GM_11	Glyma.16G189700	Gm16_33875871_T_C	0.99866	16	35219213	35224674	16	34372952	cis	Mock GM_16
Glyma.11G013200	Gm11_3856937_G_T	0.79486	11	916689	922046	11	3866567	cis	GM_11	Glyma.16G190600	Gm16_33875871_T_C	1	16	35301957	35305361	16	34372952	cis	Mock GM_16
Glyma.11G013300	Gm11_3856937_G_T	0.78189	11	925589	929034	11	3866567	cis	GM_11	Glyma.16G191300	Gm16_33875871_T_C	0.93053	16	35372401	35375711	16	34372952	cis	Mock GM_16
Glyma.11G014100	Gm11_3856937_G_T	0.77033	11	967056	969632	11	3866567	cis	GM_11	Glyma.16G193600	Gm16_33875871_T_C	0.91354	16	35576270	35580207	16	34372952	cis	Mock GM_16
Glyma.11G014400	Gm11_3856937_G_T	0.97804	11	996246	1000578	11	3866567	cis	GM_11	Glyma.16G195000	Gm16_33875871_T_C	0.99968	16	35686742	35688277	16	34372952	cis	Mock GM_16
Glyma.11G014500	Gm11_3856937_G_T	0.80238	11	1002306	1008438	11	3866567	cis	GM_11	Glyma.16G195100	Gm16_33875871_T_C	1	16	35691490	35694050	16	34372952	cis	Mock GM_16
Glyma.11G014800	Gm11_3856937_G_T	0.98734	11	1026478	1027704	11	3866567	cis	GM_11	Glyma.16G195700	Gm16_33875871_T_C	1	16	35728574	35730921	16	34372952	cis	Mock GM_16
Glyma.11G014900	Gm11_3856937_G_T	0.94714	11	1029017	1031439	11	3866567	cis	GM_11	Glyma.16G195800	Gm16_33875871_T_C	0.80663	16	35731452	35734184	16	34372952	cis	Mock GM_16
Glyma.11G015500	Gm11_3856937_G_T	0.83811	11	1066054	1068916	11	3866567	cis	GM_11	Glyma.16G197600	Gm16_33875871_T_C	1	16	35882605	35884209	16	34372952	cis	Mock GM_16
Glyma.11G015600	Gm11_3856937_G_T	0.79158	11	1071153	1076882	11	3866567	cis	GM_11	Glyma.17G008000	Gm18_61723602_C_T	0.90404	17	670074	672511	18	57425465	trans	Mock GM_18
Glyma.11G015700	Gm11_3856937_G_T	0.89389	11	1085447	1092794	11	3866567	cis	GM_11	Glyma.17G061800	Gm17_4967175_G_A	0.90587	17	4707867	4715299	17	4697224	cis	-
Glyma.11G015800	Gm11_3856937_G_T	0.9693	11	1104413	1109421	11	3866567	cis	GM_11	Glyma.17G069200	Gm16_28961127_T_G	0.72764	17	5429125	5431421	16	29328591	trans	-
Glyma.11G016000	Gm11_3856937_G_T	0.90401	11	1118120	1128502	11	3866567	cis	GM_11	Glyma.17G078600	BARCSOYSSR_18_1949	0.95044	17	6125517	6128160	18	57972957	trans	-
Glyma.11G016200	Gm11_3856937_G_T	0.97741	11	1140099	1148952	11	3866567	cis	GM_11	Glyma.17G078600	Gm18_61723602_C_T	0.95058	17	6125517	6128160	18	57425465	trans	Mock GM_18
Glyma.11G016600	Gm11_3856937_G_T	0.82727	11	1159157	1160452	11	3866567	cis	GM_11	Glyma.17G083500	Gm17_6778459_T_G	0.76289	17	6480460	6482132	17	6514005	cis	-
Glyma.11G017100	Gm11_3856937_G_T	0.79341	11	1178977	1183426	11	3866567	cis	GM_11	Glyma.17G104400	Gm17_8563621_G_A	0.98638	17	8215763	8218422	17	8292422	cis	-
Glyma.11G017900	Gm11_3856937_G_T	0.89593	11	1237244	1244658	11	3866567	cis	GM_11	Glyma.17G105800	Gm17_8563621_G_A	1	17	8293050	8296327	17	8292422	cis	-
Glyma.11G018900	Gm11_3856937_G_T	0.96301	11	1323274	1323828	11	3866567	cis	GM_11	Glyma.17G108500	Gm17_8563621_G_A	0.80332	17	8502684	8506855	17	8292422	cis	-
Glyma.11G019100	Gm11_3856937_G_T	0.92236	11	1346165	1349691	11	3866567	cis	GM_11	Glyma.17G110200	Gm17_8956091_G_A	1	17	8632445	8635455	17	8685557	cis	-
Glyma.11G019500	Gm11_3856937_G_T	0.96545	11	1369744	1371874	11	3866567	cis	GM_11	Glyma.17G110300	Gm17_8956091_G_A	1	17	8640467	8644360	17	8685557	cis	-
Glyma.11G019800	Gm11_3856937_G_T	0.96598	11	1390065	1393520	11	3866567	cis	GM_11	Glyma.17G112500	Gm17_8956091_G_A	1	17	8878996	8887404	17	8685557	cis	-
Glyma.11G019900	Gm11_3856937_G_T	0.78484	11	1396970	1401272	11	3866567	cis	GM_11	Glyma.17G117200	Gm17_8956091_G_A	0.72321	17	9234326	9235375	17	8685557	cis	-
Glyma.11G020000	Gm11_3856937_G_T	0.84526	11	1404609	1408542	11	3866567	cis	GM_11	Glyma.17G152600	Gm17_13487812_A_G	0.94402	17	12715563	12717211	17	13225475	cis	-
Glyma.11G020100	Gm11_3856937_G_T	0.99777	11	1412087	1414274	11	3866567	cis	GM_11	Glyma.17G156900	Gm17_13487812_A_G	0.96014	17	13362603	13365001	17	13225475	cis	-
Glyma.11G020300	Gm11_3856937_G_T	0.84188	11	1426367	1433060	11	3866567	cis	GM_11	Glyma.17G171100	Gm17_23618170_C_T	1	17	16172938	16175347	17	23236006	trans	-
Glyma.11G020800	Gm11_3856937_G_T	0.88828	11	1480155	1481294	11	3866567	cis	GM_11	Glyma.17G171500	Gm17_23618170_C_T	1	17	16421517	16422287	17	23236006	trans	-
Glyma.11G021000	Gm11_3856937_G_T	0.82107	11	1492434	1497351	11	3866567	cis	GM_11	Glyma.17G173200	Gm17_23618170_C_T	1	17	17882585	17895986	17	23236006	trans	-
Glyma.11G021600	Gm11_3856937_G_T	0.81282	11	1538603	1541055	11	3866567	cis	GM_11	Glyma.17G173300	Gm17_23618170_C_T	1	17	17897486	17900662	17	23236006	trans	-
Glyma.11G021700	Gm11_3856937_G_T	0.96864	11	1543164	1545075	11	3866567	cis	GM_11	Glyma.17G173600	Gm17_23618170_C_T	0.88747	17	17986535	17997528	17	23236006	trans	-
Glyma.11G021900	Gm11_3856937_G_T	0.80602	11	1555171	1556911	11	3866567	cis	GM_11	Glyma.17G179000	Gm17_23618170_C_T	1	17	19529801	19531022	17	23236006	cis	-
Glyma.11G022200	Gm11_3856937_G_T	0.90892	11	1581623	1585874	11	3866567	cis	GM_11	Glyma.17G209600	Gm02_45602331_C_T	0.81954	17	34571688	34581787	2	42527503	trans	-
Glyma.11G022400	Gm11_3856937_G_T	0.85175	11	1616646	1617939	11	3866567	cis	GM_11	Glyma.17G210100	Gm17_35679376_C_A	0.9941	17	34659806	34666896	17	35347020	cis	-
Glyma.11G022600	Gm11_3856937_G_T	0.93188	11	1624016	1626279	11	3866567	cis	GM_11	Glyma.17G211700	Gm14_13557173_C_A	0.88659	17	34934396	34940464	14	13358759	trans	-
Glyma.11G022800	Gm11_3856937_G_T	0.81378	11	1650658	1653168	11	3866567	cis	GM_11	Glyma.17G212400	Gm17_35679376_C_A	1	17	35156904	35162076	17	35347020	cis	-
Glyma.11G023300	Gm11_3856937_G_T	0.91586	11	1669516	1675991	11	3866567	cis	GM_11	Glyma.17G214100	Gm17_37335550_T_C	1	17	35867824	35870722	17	37046845	cis	-
Glyma.11G023700	Gm11_3856937_G_T	0.89094	11	1697212	1715295	11	3866567	cis	GM_11	Glyma.17G223800	Gm17_37335550_T_C	0.8769	17	37680895	37686977	17	37046845	cis	-
Glyma.11G025300	Gm11_3856937_G_T	0.95395	11	1796526	1799769	11	3866567	cis	GM_11	Glyma.17G226000	Gm17_37335550_T_C	0.75727	17	38013862	38014832	17	37046845	cis	-
Glyma.11G025600	Gm11_3856937_G_T	0.88521	11	1809014	1810474	11	3866567	cis	GM_11	Glyma.18G054800	Gm18_5133882_G_A	1	18	4765857	4766511	18	5151897	cis	-
Glyma.11G025700	Gm11_3856937_G_T	0.79016	11	1816446	1818659	11	3866567	cis	GM_11	Glyma.18G054900	Gm18_5133882_G_A	1	18	4769342	4771962	18	5151897	cis	-
Glyma.11G026000	Gm11_3856937_G_T	0.81475	11	1831348	1836883	11	3866567	cis	GM_11	Glyma.18G057700	Gm18_5133882_G_A	0.91295	18	5085113	5089236	18	5151897	cis	-
Glyma.11G026300	Gm11_3856937_G_T	0.78214	11	1868659	1870263	11	3866567	cis	GM_11	Glyma.18G067000	Gm18_6370950_A_G	1	18	6185551	6203032	18	6393112	cis	-
Glyma.11G026600	Gm11_3856937_G_T	0.96956	11	1888608	1894907	11	3866567	cis	GM_11	Glyma.18G069300	Gm18_6636054_G_T	0.87914	18	6497631	6505275	18	6661172	cis	-
Glyma.11G027100	Gm11_3856937_G_T	0.92765	11	1947017	1953156	11	3866567	cis	GM_11	Glyma.18G075400	Gm18_7233159_C_A	0.75987	18	7153588	7156931	18	7255708	cis	-
Glyma.11G027400	Gm11_3856937_G_T	0.9578	11	1974063	1976315	11	3866567	cis	GM_11	Glyma.18G081800	Gm18_7233159_C_A	0.80927	18	7931881	7938004	18	7255708	cis	-
Glyma.11G028300	Gm11_3856937_G_T	0.90787	11	2026137	2030533	11	3866567	cis	GM_11	Glyma.18G109000	Gm03_6631189_A_G	0.91153	18	12545880	12555395	3	6477854	trans	-
Glyma.11G028500	Gm11_3856937_G_T	0.94843	11	2041195	2046185	11	3866567	cis	GM_11	Glyma.18G111300	Gm18_13676905_G_A	1	18	13192438	13193751	18	13705653	cis	-
Glyma.11G028700	Gm11_3856937_G_T	0.88357	11	2060585	2070214	11	3866567	cis	GM_11	Glyma.18G112500	Gm18_13676905_G_A	1	18	13382401	13382985	18	13705653	cis	-
Glyma.11G029400	Gm11_3856937_G_T	0.99586	11	2123508	2126691	11	3866567	cis	GM_11	Glyma.18G116400	Gm18_13676905_G_A	0.81735	18	14247625	14252903	18	13705653	cis	-
Glyma.11G029700	Gm11_3856937_G_T	0.85257	11	2153923	2154664	11	3866567	cis	GM_11	Glyma.18G142600	Gm18_30521009_C_A	0.88466	18	22404649	22412881	18	28452369	trans	-
Glyma.11G029800	Gm11_3856937_G_T	0.87444	11	2159792	2163205	11	3866567	cis	GM_11	Glyma.18G142700	Gm18_30521009_C_A	0.87265	18	22472622	22478278	18	28452369	trans	-
Glyma.11G030100	Gm11_3856937_G_T	0.87568	11	2176733	2180098	11	3866567	cis	GM_11	Glyma.18G143400	Gm18_38257741_G_A	0.90962	18	22900450	22901437	18	35244929	trans	-
Glyma.11G030900	Gm11_3856937_G_T	0.89232	11	2234577	2236306	11	3866567	cis	GM_11	Glyma.18G143700	Gm18_38257741_G_A	0.92214	18	23063131	23078420	18	35244929	trans	-
Glyma.11G031100	Gm11_3856937_G_T	0.97664	11	2238870	2244892	11	3866567	cis	GM_11	Glyma.18G147000	Gm18_37934784_G_T	0.84941	18	24900669	24904842	18	34928209	trans	-
Glyma.11G031200	Gm11_3856937_G_T	0.93964	11	2262520	2267439	11	3866567	cis	GM_11	Glyma.18G154000	Gm18_30521009_C_A	0.95194	18	30618915	30621264	18	28452369	cis	-
Glyma.11G031800	Gm11_3856937_G_T	0.81505	11	2330822	2334364	11	3866567	cis	GM_11	Glyma.18G175200	Gm18_30521009_C_A	0.94929	18	41481433	41484199	18	28452369	trans	-
Glyma.11G032900	Gm11_3856937_G_T	0.79239	11	2394736	2413256	11	3866567	cis	GM_11	Glyma.18G177700	Gm08_9741542_T_C	1	18	42365922	42366920	8	9733609	trans	-
Glyma.11G033400	Gm11_3856937_G_T	0.77267	11	2437816	2439288	11	3866567	cis	GM_11	Glyma.18G207400	Gm18_53810098_C_A	0.76889	18	49134269	49136940	18	49536028	cis	-
Glyma.11G033600	Gm11_3856937_G_T	0.87202	11	2450855	2462500	11	3866567	cis	GM_11	Glyma.18G208300	Gm18_53810098_C_A	1	18	49309878	49311755	18	49536028	cis	-
Glyma.11G033800	Gm11_3856937_G_T	0.90563	11	2469705	2474605	11	3866567	cis	GM_11	Glyma.18G208600	Gm18_53810098_C_A	1	18	49333194	49334690	18	49536028	cis	-
Glyma.11G034100	Gm11_3856937_G_T	0.89449	11	2487645	2493215	11	3866567	cis	GM_11	Glyma.18G209000	Gm18_53810098_C_A	1	18	49355102	49359492	18	49536028	cis	-
Glyma.11G036400	Gm11_3856937_G_T	0.81258	11	2620193	2621187	11	3866567	cis	GM_11	Glyma.18G235700	Gm18_57227205_C_A	0.9089	18	52422195	52422824	18	52957703	cis	-
Glyma.11G036500	Gm11_3856937_G_T	0.83519	11	2629636	2631289	11	3866567	cis	GM_11	Glyma.18G238400	Gm18_57227205_C_A	0.79239	18	52737653	52742585	18	52957703	cis	-
Glyma.11G036600	Gm11_3856937_G_T	0.85013	11	2635652	2640034	11	3866567	cis	GM_11	Glyma.18G238800	Gm18_57037107_C_T	1	18	52766041	52769552	18	52767605	cis	-
Glyma.11G036800	Gm11_3856937_G_T	0.93531	11	2647784	2660467	11	3866567	cis	GM_11	Glyma.18G241300	Gm18_57227205_C_A	0.74819	18	52986384	52995320	18	52957703	cis	-
Glyma.11G037900	Gm11_3856937_G_T	0.89154	11	2720733	2726514	11	3866567	cis	GM_11	Glyma.18G241900	Gm18_57227205_C_A	1	18	53035859	53037221	18	52957703	cis	-
Glyma.11G038000	Gm11_3856937_G_T	0.88444	11	2728827	2733780	11	3866567	cis	GM_11	Glyma.18G242900	Gm18_57227205_C_A	0.71154	18	53113341	53119592	18	52957703	cis	-
Glyma.11G038300	Gm11_3856937_G_T	0.84559	11	2735774	2738084	11	3866567	cis	GM_11	Glyma.18G243200	Gm18_57227205_C_A	0.82073	18	53146508	53149688	18	52957703	cis	-
Glyma.11G038500	Gm11_3856937_G_T	0.91317	11	2750496	2758704	11	3866567	cis	GM_11	Glyma.18G250600	Gm16_27092931_A_G	0.7925	18	53699898	53701097	16	27437538	trans	-
Glyma.11G038600	Gm11_3856937_G_T	0.95691	11	2759949	2761506	11	3866567	cis	GM_11	Glyma.18G250600	Gm16_28961127_T_G	0.92608	18	53699898	53701097	16	29328591	trans	-
Glyma.11G038700	Gm11_3856937_G_T	0.93075	11	2761557	2766671	11	3866567	cis	GM_11	Glyma.18G254000	BARCSOYSSR_18_1710	0.72613	18	54048894	54051956	18	53902882	cis	-
Glyma.11G039000	Gm11_3856937_G_T	0.837	11	2779083	2783973	11	3866567	cis	GM_11	Glyma.18G255200	BARCSOYSSR_18_1710	0.69641	18	54160047	54161267	18	53902882	cis	-
Glyma.11G039100	Gm11_3856937_G_T	0.92669	11	2786085	2789533	11	3866567	cis	GM_11	Glyma.18G269900	Gm18_61723602_C_T	0.76492	18	55344388	55346997	18	57425465	cis	Mock GM_18
Glyma.11G039700	Gm11_3856937_G_T	0.80022	11	2836230	2838703	11	3866567	cis	GM_11	Glyma.18G270000	Gm18_60144414_A_G	0.83435	18	55362635	55363302	18	55863741	cis	-
Glyma.11G039900	Gm11_3856937_G_T	0.91616	11	2862878	2918234	11	3866567	cis	GM_11	Glyma.18G270300	Gm18_60065308_C_A	0.89369	18	55401618	55402500	18	55784646	cis	-
Glyma.11G040000	Gm11_3856937_G_T	0.86711	11	2924678	2940163	11	3866567	cis	GM_11	Glyma.18G270400	Gm18_60065308_C_A	0.69475	18	55404633	55405476	18	55784646	cis	-
Glyma.11G040200	Gm11_3856937_G_T	0.85777	11	2948341	2961218	11	3866567	cis	GM_11	Glyma.18G270500	Gm18_59980727_T_C	0.98057	18	55406315	55409725	18	55700093	cis	-
Glyma.11G040400	Gm11_3856937_G_T	0.81894	11	2967679	2971565	11	3866567	cis	GM_11	Glyma.18G272500	Gm18_60065308_C_A	1	18	55554868	55556845	18	55784646	cis	-
Glyma.11G040700	Gm11_3856937_G_T	0.95874	11	2981582	2983645	11	3866567	cis	GM_11	Glyma.18G284000	Gm18_61723602_C_T	0.76953	18	56462668	56468361	18	57425465	cis	Mock GM_18
Glyma.11G041000	Gm11_3856937_G_T	0.89093	11	2993281	2994228	11	3866567	cis	GM_11	Glyma.18G284800	Gm18_61723602_C_T	0.91802	18	56547660	56552282	18	57425465	cis	Mock GM_18
Glyma.11G042000	Gm11_3856937_G_T	0.83822	11	3060731	3067543	11	3866567	cis	GM_11	Glyma.18G285800	Gm18_61723602_C_T	0.93508	18	56611460	56612978	18	57425465	cis	Mock GM_18
Glyma.11G042100	Gm11_3856937_G_T	0.9503	11	3085881	3088864	11	3866567	cis	GM_11	Glyma.18G287800	Gm18_61723602_C_T	0.92709	18	56769416	56773573	18	57425465	cis	Mock GM_18
Glyma.11G042400	Gm11_3856937_G_T	0.87085	11	3107428	3109228	11	3866567	cis	GM_11	Glyma.18G287900	Gm18_61723602_C_T	0.95691	18	56777135	56784200	18	57425465	cis	Mock GM_18
Glyma.11G042600	Gm11_3856937_G_T	0.98553	11	3117901	3121711	11	3866567	cis	GM_11	Glyma.18G289100	Gm18_61723602_C_T	0.79708	18	56874667	56877565	18	57425465	cis	Mock GM_18
Glyma.11G042800	Gm11_3856937_G_T	0.77258	11	3128829	3134403	11	3866567	cis	GM_11	Glyma.18G289600	Gm18_61723602_C_T	0.71613	18	56905117	56908394	18	57425465	cis	Mock GM_18
Glyma.11G042900	Gm11_3856937_G_T	0.81662	11	3139534	3143800	11	3866567	cis	GM_11	Glyma.18G294600	Gm18_61723602_C_T	0.87492	18	57223574	57224606	18	57425465	cis	Mock GM_18
Glyma.11G043000	Gm11_3856937_G_T	0.85131	11	3146189	3149695	11	3866567	cis	GM_11	Glyma.18G295800	Gm18_61723602_C_T	0.98579	18	57291240	57296740	18	57425465	cis	Mock GM_18
Glyma.11G043100	Gm11_3856937_G_T	0.99286	11	3156212	3156964	11	3866567	cis	GM_11	Glyma.18G298300	Gm18_61723602_C_T	0.73424	18	57587135	57590454	18	57425465	cis	Mock GM_18
Glyma.11G043900	Gm11_3856937_G_T	0.88038	11	3252904	3256995	11	3866567	cis	GM_11	Glyma.18G299500	Gm18_61723602_C_T	0.96483	18	57741567	57749794	18	57425465	cis	Mock GM_18
Glyma.11G044500	Gm11_3856937_G_T	0.80911	11	3288912	3292294	11	3866567	cis	GM_11	Glyma.18G299600	Gm18_61723602_C_T	0.72218	18	57751224	57755761	18	57425465	cis	Mock GM_18
Glyma.11G044600	Gm11_3856937_G_T	0.99595	11	3292390	3294591	11	3866567	cis	GM_11	Glyma.18G300000	Gm18_61723602_C_T	0.97653	18	57771055	57773221	18	57425465	cis	Mock GM_18
Glyma.11G045100	Gm11_3856937_G_T	0.80598	11	3326055	3327915	11	3866567	cis	GM_11	Glyma.18G300600	Gm18_61723602_C_T	0.91977	18	57844897	57846271	18	57425465	cis	Mock GM_18
Glyma.11G045300	Gm11_3856937_G_T	0.96496	11	3344386	3350248	11	3866567	cis	GM_11	Glyma.19G004600	Gm19_427448_T_C	0.80722	19	375172	379030	19	174608	cis	-
Glyma.11G045400	Gm11_3856937_G_T	0.83813	11	3358085	3360313	11	3866567	cis	GM_11	Glyma.19G133500	Gm19_39261055_G_A	1	19	39464716	39465776	19	39462292	cis	-
Glyma.11G046000	Gm11_3856937_G_T	0.82645	11	3452189	3453002	11	3866567	cis	GM_11	Glyma.19G136400	Gm19_40255847_C_T	0.8398	19	39758158	39774861	19	40448736	cis	-
Glyma.11G046700	Gm11_3856937_G_T	0.90271	11	3495203	3497030	11	3866567	cis	GM_11	Glyma.19G136600	Gm19_40255847_C_T	0.99953	19	39787375	39790312	19	40448736	cis	-
Glyma.11G046800	Gm11_3856937_G_T	0.99777	11	3497164	3498701	11	3866567	cis	GM_11	Glyma.19G140200	Gm19_40255847_C_T	1	19	40169430	40169971	19	40448736	cis	-
Glyma.11G047000	Gm11_3856937_G_T	0.85679	11	3512702	3520599	11	3866567	cis	GM_11	Glyma.19G140300	Gm19_40255847_C_T	1	19	40170449	40174411	19	40448736	cis	-
Glyma.11G047700	Gm11_3856937_G_T	0.93172	11	3562284	3564548	11	3866567	cis	GM_11	Glyma.19G140400	Gm19_40255847_C_T	0.84152	19	40176765	40178948	19	40448736	cis	-
Glyma.11G048100	Gm11_3856937_G_T	0.81433	11	3587578	3589297	11	3866567	cis	GM_11	Glyma.19G142400	Gm19_40255847_C_T	0.81503	19	40338311	40341438	19	40448736	cis	-
Glyma.11G048600	Gm11_3856937_G_T	0.88496	11	3634128	3639401	11	3866567	cis	GM_11	Glyma.19G143700	Gm19_40255847_C_T	0.76318	19	40491825	40494810	19	40448736	cis	-
Glyma.11G048900	Gm11_3856937_G_T	0.81963	11	3687870	3691772	11	3866567	cis	GM_11	Glyma.19G153000	Gm19_42054264_C_T	0.74178	19	41335921	41336607	19	42257278	cis	-
Glyma.11G049300	Gm11_3856937_G_T	0.93634	11	3704401	3706190	11	3866567	cis	GM_11	Glyma.19G167500	Gm19_43117852_A_C	0.73696	19	42855668	42863363	19	43321502	cis	-
Glyma.11G049900	Gm11_3856937_G_T	0.94143	11	3743587	3747794	11	3866567	cis	GM_11	Glyma.19G167900	Gm19_40255847_C_T	0.90852	19	42877517	42886465	19	40448736	cis	-
Glyma.11G050100	Gm11_3856937_G_T	0.80278	11	3757962	3759866	11	3866567	cis	GM_11	Glyma.19G170100	Gm19_43117852_A_C	0.81965	19	43081671	43084907	19	43321502	cis	-
Glyma.11G050300	Gm11_3856937_G_T	0.99046	11	3765453	3771565	11	3866567	cis	GM_11	Glyma.19G178100	BARCSOYSSR_19_1243	0.99147	19	43724429	43726244	19	43023051	cis	-
Glyma.11G050900	Gm11_3856937_G_T	0.83375	11	3800970	3805086	11	3866567	cis	GM_11	Glyma.19G178200	BARCSOYSSR_19_1243	0.90865	19	43733667	43738337	19	43023051	cis	-
Glyma.11G051400	Gm11_3856937_G_T	0.97945	11	3837075	3843167	11	3866567	cis	GM_11	Glyma.19G187400	BARCSOYSSR_19_1286	1	19	44581752	44583387	19	44370710	cis	-
Glyma.11G051500	Gm11_3856937_G_T	0.88379	11	3844521	3847962	11	3866567	cis	GM_11	Glyma.19G224200	Glyma19g41210	0.89025	19	47633059	47641958	19	47633059	cis	-
Glyma.11G051800	Gm11_3856937_G_T	0.98186	11	3891456	3893535	11	3866567	cis	GM_11	Glyma.19G224300	Glyma19g41210	1	19	47645626	47647217	19	47633059	cis	-
Glyma.11G052100	Gm11_3856937_G_T	0.96921	11	3908459	3910505	11	3866567	cis	GM_11	Glyma.19G230100	Gm19_47662191_T_C	0.98752	19	48093731	48099790	19	47784141	cis	-
Glyma.11G052200	Gm11_3856937_G_T	0.79816	11	3930652	3934025	11	3866567	cis	GM_11	Glyma.19G230500	Glyma19g41870	0.83084	19	48122051	48131530	19	48140101	cis	-
Glyma.11G052700	Gm11_3856937_G_T	0.92225	11	3963654	3971584	11	3866567	cis	GM_11	Glyma.19G239000	Gm19_48707459_C_T	0.73773	19	48739534	48744090	19	48828805	cis	-
Glyma.11G052800	Gm11_3856937_G_T	0.88885	11	3972262	3974856	11	3866567	cis	GM_11	Glyma.19G255200	BARC-041915-08133	0.83559	19	49981584	49987999	19	49966893	cis	-
Glyma.11G053000	Gm11_3856937_G_T	0.86539	11	3983555	3987585	11	3866567	cis	GM_11	Glyma.19G259300	Gm19_50205252_A_G	0.69255	19	50296772	50300441	19	50325877	cis	-
Glyma.11G053100	Gm11_3856937_G_T	0.88644	11	3994641	3996435	11	3866567	cis	GM_11	Glyma.20G040200	Gm20_32550693_T_G	0.69393	20	6931641	6932977	20	33692025	trans	-
Glyma.11G053200	Gm11_3856937_G_T	0.95099	11	3998778	4000761	11	3866567	cis	GM_11	Glyma.20G040300	Gm20_32550693_T_G	1	20	6933648	6945119	20	33692025	trans	-
Glyma.11G053300	Gm11_3856937_G_T	0.9043	11	4004110	4007669	11	3866567	cis	GM_11	Glyma.20G093900	Gm20_32550693_T_G	0.99651	20	33700927	33704359	20	33692025	cis	-
Glyma.11G053400	Gm11_3856937_G_T	0.92889	11	4009140	4011768	11	3866567	cis	GM_11	Glyma.20G094000	Gm20_32550693_T_G	1	20	33730219	33730911	20	33692025	cis	-
Glyma.11G053500	Gm11_3856937_G_T	0.80777	11	4013571	4016910	11	3866567	cis	GM_11	Glyma.20G094300	Gm20_32550693_T_G	1	20	33753229	33754924	20	33692025	cis	-
Glyma.11G053600	Gm11_3856937_G_T	0.8973	11	4027615	4028148	11	3866567	cis	GM_11	Glyma.20G094400	Gm20_32550693_T_G	1	20	33754119	33755970	20	33692025	cis	-
Glyma.11G053700	Gm11_3856937_G_T	0.91351	11	4029512	4033266	11	3866567	cis	GM_11	Glyma.20G096900	Gm20_32550693_T_G	1	20	34000859	34008507	20	33692025	cis	-
Glyma.11G054200	Gm11_3856937_G_T	0.84516	11	4088724	4093013	11	3866567	cis	GM_11	Glyma.20G098400	Gm20_32550693_T_G	0.98259	20	34151918	34155417	20	33692025	cis	-
Glyma.11G054500	Gm11_3856937_G_T	0.99846	11	4104145	4106964	11	3866567	cis	GM_11	Glyma.20G099400	Gm20_32550693_T_G	1	20	34257615	34260106	20	33692025	cis	-
Glyma.11G054600	Gm11_3856937_G_T	0.93557	11	4115043	4119025	11	3866567	cis	GM_11	Glyma.20G119100	Gm20_35625615_C_T	0.92677	20	36180104	36185840	20	36720824	cis	-
Glyma.11G054800	Gm11_3856937_G_T	0.94651	11	4128533	4132491	11	3866567	cis	GM_11	Glyma.20G122500	Gm20_35625615_C_T	0.97318	20	36524182	36526957	20	36720824	cis	-
Glyma.11G054900	Gm11_3856937_G_T	0.84834	11	4130454	4136422	11	3866567	cis	GM_11	Glyma.20G125000	Gm20_35625615_C_T	0.97614	20	36726524	36731379	20	36720824	cis	-
Glyma.11G055100	Gm11_3856937_G_T	0.83052	11	4153689	4155005	11	3866567	cis	GM_11	Glyma.20G131500	Gm18_61723602_C_T	0.69203	20	37212906	37215895	18	57425465	trans	Mock GM_18
Glyma.11G055200	Gm11_3856937_G_T	0.887	11	4163221	4164137	11	3866567	cis	GM_11	Glyma.20G137300	Gm20_36153048_C_A	0.90685	20	37680430	37683923	20	37248263	cis	-
Glyma.11G055300	Gm11_3856937_G_T	0.77838	11	4170345	4171530	11	3866567	cis	GM_11	Glyma.20G145200	Gm20_37551598_A_G	1	20	38371230	38376334	20	38656535	cis	-
Glyma.11G055700	Gm11_3856937_G_T	0.89389	11	4207710	4216150	11	3866567	cis	GM_11	Glyma.20G146100	Gm20_37551598_A_G	0.87788	20	38458216	38461226	20	38656535	cis	-
Glyma.11G056100	Gm11_3856937_G_T	0.94583	11	4246705	4248880	11	3866567	cis	GM_11	Glyma.20G148000	Gm20_37551598_A_G	0.95199	20	38644780	38646630	20	38656535	cis	-
Glyma.11G056200	Gm11_3856937_G_T	0.92467	11	4254959	4257382	11	3866567	cis	GM_11	Glyma.20G148900	Gm20_37551598_A_G	0.69504	20	38749286	38754583	20	38656535	cis	-
Glyma.11G056500	Gm11_3856937_G_T	0.85726	11	4265079	4266558	11	3866567	cis	GM_11	Glyma.20G167700	Gm20_39582428_T_C	0.97894	20	40552450	40555352	20	40704783	cis	-
Glyma.11G057500	Gm11_3856937_G_T	0.83615	11	4341698	4347460	11	3866567	cis	GM_11	Glyma.20G168100	Gm20_39582428_T_C	1	20	40589632	40607456	20	40704783	cis	-
Glyma.11G058000	Gm11_3856937_G_T	0.80087	11	4370574	4376076	11	3866567	cis	GM_11	Glyma.U000400	Gm03_22259196_C_A	1	NA	NA	NA	3	16738385	NA	-
Glyma.11G058200	Gm11_3856937_G_T	0.9671	11	4390109	4390700	11	3866567	cis	GM_11	Glyma.U013500	Gm05_429856_A_G	1	NA	NA	NA	5	2105040	NA	-
Glyma.11G058500	Gm11_3856937_G_T	0.77768	11	4417029	4423791	11	3866567	cis	GM_11	Glyma.U029600	Gm14_8027761_C_T	1	NA	NA	NA	14	223576	NA	-
Glyma.11G058700	Gm11_3856937_G_T	0.97413	11	4439311	4444665	11	3866567	cis	GM_11	Glyma.U030800	Gm14_8027761_C_T	1	NA	NA	NA	14	223576	NA	-
Glyma.11G059600	Gm11_3856937_G_T	0.88162	11	4509492	4514308	11	3866567	cis	GM_11	Glyma.U039400	Gm14_47643269_A_G	1	NA	NA	NA	14	46963924	NA	-
Glyma.11G059700	Gm11_3856937_G_T	0.91022	11	4515386	4520624	11	3866567	cis	GM_11	Glyma.U039500	Gm14_47418167_T_C	0.76459	NA	NA	NA	14	46738490	NA	-
Glyma.11G059800	Gm11_3856937_G_T	0.81498	11	4522087	4524202	11	3866567	cis	GM_11
Glyma.11G061200	Gm11_3856937_G_T	0.9077	11	4583941	4587288	11	3866567	cis	GM_11
Glyma.11G061300	Gm11_3856937_G_T	0.82541	11	4591202	4593257	11	3866567	cis	GM_11
Glyma.11G061700	Gm11_3856937_G_T	0.97052	11	4601953	4624874	11	3866567	cis	GM_11
Glyma.11G062500	Gm11_3856937_G_T	0.85344	11	4729971	4733465	11	3866567	cis	GM_11
Glyma.11G062700	Gm11_3856937_G_T	0.99585	11	4750446	4752843	11	3866567	cis	GM_11
Glyma.11G063100	Gm11_3856937_G_T	0.83612	11	4779592	4781813	11	3866567	cis	GM_11
Glyma.11G063500	Gm11_3856937_G_T	0.92062	11	4800168	4802119	11	3866567	cis	GM_11
Glyma.11G063700	Gm11_3856937_G_T	0.78066	11	4808753	4811331	11	3866567	cis	GM_11
Glyma.11G064700	Gm11_3856937_G_T	0.82971	11	4893412	4895705	11	3866567	cis	GM_11
Glyma.11G065000	Gm11_3856937_G_T	0.9545	11	4916855	4922192	11	3866567	cis	GM_11
Glyma.11G065200	Gm11_3856937_G_T	0.77339	11	4929717	4931267	11	3866567	cis	GM_11
Glyma.11G065300	Gm11_3856937_G_T	0.93853	11	4940578	4942271	11	3866567	cis	GM_11
Glyma.11G065700	Gm11_3856937_G_T	0.89368	11	4952407	4954342	11	3866567	cis	GM_11
Glyma.11G066800	Gm11_3856937_G_T	0.99922	11	5012182	5016160	11	3866567	cis	GM_11
Glyma.11G067300	Gm11_3856937_G_T	0.78866	11	5038254	5043697	11	3866567	cis	GM_11
Glyma.11G067500	Gm11_3856937_G_T	0.85045	11	5050591	5057101	11	3866567	cis	GM_11
Glyma.11G067800	Gm11_3856937_G_T	0.94755	11	5093882	5100937	11	3866567	cis	GM_11
Glyma.11G068000	Gm11_3856937_G_T	0.77435	11	5113168	5116470	11	3866567	cis	GM_11
Glyma.11G068200	Gm11_3856937_G_T	0.97608	11	5120552	5123733	11	3866567	cis	GM_11
Glyma.11G068300	Gm11_3856937_G_T	0.84528	11	5126476	5133648	11	3866567	cis	GM_11
Glyma.11G068500	Gm11_3856937_G_T	0.92228	11	5141440	5143947	11	3866567	cis	GM_11
Glyma.11G068600	Gm11_3856937_G_T	0.93115	11	5145218	5153335	11	3866567	cis	GM_11
Glyma.11G068800	Gm11_3856937_G_T	0.92704	11	5174798	5177902	11	3866567	cis	GM_11
Glyma.11G069000	Gm11_3856937_G_T	0.77993	11	5182663	5188835	11	3866567	cis	GM_11
Glyma.11G069300	Gm11_3856937_G_T	0.89745	11	5211340	5217107	11	3866567	cis	GM_11
Glyma.11G069400	Gm11_3856937_G_T	0.9617	11	5217819	5220924	11	3866567	cis	GM_11
Glyma.11G069500	Gm11_3856937_G_T	0.97025	11	5231970	5235047	11	3866567	cis	GM_11
Glyma.11G069600	Gm11_3856937_G_T	0.83593	11	5237575	5240089	11	3866567	cis	GM_11
Glyma.11G069800	Gm11_3856937_G_T	0.82608	11	5242588	5245264	11	3866567	cis	GM_11
Glyma.11G070200	Gm11_3856937_G_T	0.91613	11	5258153	5262782	11	3866567	cis	GM_11
Glyma.11G070900	Gm11_3856937_G_T	0.81758	11	5293140	5296932	11	3866567	cis	GM_11
Glyma.11G071000	Gm11_3856937_G_T	0.82358	11	5299628	5306242	11	3866567	cis	GM_11
Glyma.11G071100	Gm11_3856937_G_T	0.95245	11	5307866	5308634	11	3866567	cis	GM_11
Glyma.11G071600	Gm11_3856937_G_T	0.93706	11	5339729	5343870	11	3866567	cis	GM_11
Glyma.11G072100	Gm11_3856937_G_T	0.85562	11	5375751	5381570	11	3866567	cis	GM_11
Glyma.11G072700	Gm11_3856937_G_T	0.8923	11	5430614	5437806	11	3866567	cis	GM_11
Glyma.11G072900	Gm11_3856937_G_T	0.81075	11	5442522	5444469	11	3866567	cis	GM_11
Glyma.11G073800	Gm11_3856937_G_T	0.78901	11	5507051	5509036	11	3866567	cis	GM_11
Glyma.11G073900	Gm11_3856937_G_T	0.79764	11	5510990	5515775	11	3866567	cis	GM_11
Glyma.11G074100	Gm11_3856937_G_T	0.83556	11	5535750	5539054	11	3866567	cis	GM_11
Glyma.11G074800	Gm11_3856937_G_T	0.82225	11	5580297	5586857	11	3866567	cis	GM_11
Glyma.11G074900	Gm11_3856937_G_T	0.9206	11	5593155	5596693	11	3866567	cis	GM_11
Glyma.11G075400	Gm11_3856937_G_T	0.89676	11	5649055	5653943	11	3866567	cis	GM_11
Glyma.11G075500	Gm11_3856937_G_T	0.94906	11	5658652	5659802	11	3866567	cis	GM_11
Glyma.11G075700	Gm11_3856937_G_T	0.98583	11	5667004	5668865	11	3866567	cis	GM_11
Glyma.11G076000	Gm11_3856937_G_T	0.88481	11	5688314	5689998	11	3866567	cis	GM_11
Glyma.11G076100	Gm11_3856937_G_T	0.96015	11	5691483	5696077	11	3866567	cis	GM_11
Glyma.11G076900	Gm11_3856937_G_T	0.87684	11	5749759	5750693	11	3866567	cis	GM_11
Glyma.11G077200	Gm11_3856937_G_T	0.86819	11	5785880	5787797	11	3866567	cis	GM_11
Glyma.11G077300	Gm11_3856937_G_T	0.94138	11	5795953	5801540	11	3866567	cis	GM_11
Glyma.11G077500	Gm11_3856937_G_T	0.92468	11	5823379	5825992	11	3866567	cis	GM_11
Glyma.11G078100	Gm11_3856937_G_T	0.88571	11	5877078	5883528	11	3866567	cis	GM_11
Glyma.11G078300	Gm11_3856937_G_T	0.98516	11	5897790	5907341	11	3866567	cis	GM_11
Glyma.11G078800	Gm11_3856937_G_T	0.83028	11	5930818	5933005	11	3866567	cis	GM_11
Glyma.11G079000	Gm11_3856937_G_T	0.97047	11	5937276	5941473	11	3866567	cis	GM_11
Glyma.11G079200	Gm11_3856937_G_T	0.96185	11	5946944	5955940	11	3866567	cis	GM_11
Glyma.11G080400	Gm11_3856937_G_T	0.91808	11	6036330	6040326	11	3866567	cis	GM_11
Glyma.11G080600	Gm11_3856937_G_T	0.86054	11	6058457	6066818	11	3866567	cis	GM_11
Glyma.11G080800	Gm11_3856937_G_T	0.94822	11	6079536	6081820	11	3866567	cis	GM_11
Glyma.11G081000	Gm11_3856937_G_T	0.9865	11	6087915	6088796	11	3866567	cis	GM_11
Glyma.11G081200	Gm11_3856937_G_T	0.82693	11	6094537	6103135	11	3866567	cis	GM_11
Glyma.11G081800	Gm11_3856937_G_T	0.95103	11	6143925	6147082	11	3866567	cis	GM_11
Glyma.11G082400	Gm11_3856937_G_T	0.85669	11	6191180	6194211	11	3866567	cis	GM_11
Glyma.11G082500	Gm11_3856937_G_T	0.97976	11	6199610	6201527	11	3866567	cis	GM_11
Glyma.11G082600	Gm11_3856937_G_T	0.8237	11	6203817	6209938	11	3866567	cis	GM_11
Glyma.11G082700	Gm11_3856937_G_T	0.99616	11	6211443	6215938	11	3866567	cis	GM_11
Glyma.11G082800	Gm11_3856937_G_T	0.97608	11	6221273	6229354	11	3866567	cis	GM_11
Glyma.11G083600	Gm11_3856937_G_T	0.98002	11	6265374	6277820	11	3866567	cis	GM_11
Glyma.11G084000	Gm11_3856937_G_T	0.92897	11	6306788	6310937	11	3866567	cis	GM_11
Glyma.11G084200	Gm11_3856937_G_T	0.90626	11	6327560	6337749	11	3866567	cis	GM_11
Glyma.11G084400	Gm11_3856937_G_T	0.79744	11	6342649	6344632	11	3866567	cis	GM_11
Glyma.11G084500	Gm11_3856937_G_T	0.94007	11	6349265	6352603	11	3866567	cis	GM_11
Glyma.11G084700	Gm11_3856937_G_T	0.80179	11	6367696	6374677	11	3866567	cis	GM_11
Glyma.11G085500	Gm11_3856937_G_T	0.9919	11	6431566	6436559	11	3866567	cis	GM_11
Glyma.11G086000	Gm11_3856937_G_T	0.84397	11	6473264	6479606	11	3866567	cis	GM_11
Glyma.11G086200	Gm11_3856937_G_T	0.9578	11	6484759	6486170	11	3866567	cis	GM_11
Glyma.11G086400	Gm11_3856937_G_T	0.94675	11	6499788	6502147	11	3866567	cis	GM_11
Glyma.11G086500	Gm11_3856937_G_T	0.98251	11	6505886	6510196	11	3866567	cis	GM_11
Glyma.11G086600	Gm11_3856937_G_T	0.86747	11	6516827	6517619	11	3866567	cis	GM_11
Glyma.11G087200	Gm11_3856937_G_T	0.93504	11	6540562	6546821	11	3866567	cis	GM_11
Glyma.11G087300	Gm11_3856937_G_T	0.9936	11	6547702	6555660	11	3866567	cis	GM_11
Glyma.11G087400	Gm11_3856937_G_T	0.9559	11	6562587	6566184	11	3866567	cis	GM_11
Glyma.11G088000	Gm11_3856937_G_T	0.82242	11	6645021	6649126	11	3866567	cis	GM_11
Glyma.11G088300	Gm11_3856937_G_T	0.99471	11	6668785	6669768	11	3866567	cis	GM_11
Glyma.11G088600	Gm11_3856937_G_T	0.93254	11	6695030	6700783	11	3866567	cis	GM_11
Glyma.11G088800	Gm11_3856937_G_T	0.85229	11	6707181	6712808	11	3866567	cis	GM_11
Glyma.11G089000	Gm11_3856937_G_T	0.92499	11	6737175	6739229	11	3866567	cis	GM_11
Glyma.11G089100	Gm11_3856937_G_T	0.85874	11	6750992	6754598	11	3866567	cis	GM_11
Glyma.11G089500	Gm11_3856937_G_T	0.92507	11	6779348	6783724	11	3866567	cis	GM_11
Glyma.11G089700	Gm11_3856937_G_T	0.93764	11	6789468	6793157	11	3866567	cis	GM_11
Glyma.11G090100	Gm11_3856937_G_T	0.9526	11	6813478	6819800	11	3866567	cis	GM_11
Glyma.11G090400	Gm11_3856937_G_T	0.78443	11	6856431	6858340	11	3866567	cis	GM_11
Glyma.11G090500	Gm11_3856937_G_T	0.9157	11	6860138	6861343	11	3866567	cis	GM_11
Glyma.11G090700	Gm11_3856937_G_T	0.8897	11	6862902	6865998	11	3866567	cis	GM_11
Glyma.11G090800	Gm11_3856937_G_T	0.91217	11	6869153	6870157	11	3866567	cis	GM_11
Glyma.11G091000	Gm11_3856937_G_T	0.93012	11	6884912	6892492	11	3866567	cis	GM_11
Glyma.11G091200	Gm11_3856937_G_T	0.86887	11	6893503	6897999	11	3866567	cis	GM_11
Glyma.11G091500	Gm11_3856937_G_T	0.96792	11	6922211	6925704	11	3866567	cis	GM_11
Glyma.11G091800	Gm11_3856937_G_T	0.97738	11	6942928	6945668	11	3866567	cis	GM_11
Glyma.11G092100	Gm11_3856937_G_T	0.83012	11	6979326	6987845	11	3866567	cis	GM_11
Glyma.11G092300	Gm11_3856937_G_T	0.83213	11	7008063	7012159	11	3866567	cis	GM_11
Glyma.11G092500	Gm11_3856937_G_T	0.82535	11	7017380	7022315	11	3866567	cis	GM_11
Glyma.11G092700	Gm11_3856937_G_T	0.79621	11	7031818	7035719	11	3866567	cis	GM_11
Glyma.11G092900	Gm11_3856937_G_T	0.87452	11	7042512	7045526	11	3866567	cis	GM_11
Glyma.11G093000	Gm11_3856937_G_T	0.89029	11	7047172	7049760	11	3866567	cis	GM_11
Glyma.11G093600	Gm11_3856937_G_T	0.97343	11	7096211	7104048	11	3866567	cis	GM_11
Glyma.11G093900	Gm11_3856937_G_T	0.89874	11	7130214	7137304	11	3866567	cis	GM_11
Glyma.11G094000	Gm11_3856937_G_T	0.95291	11	7140746	7145587	11	3866567	cis	GM_11
Glyma.11G094500	Gm11_3856937_G_T	0.82108	11	7176300	7183060	11	3866567	cis	GM_11
Glyma.11G094600	Gm11_3856937_G_T	0.84819	11	7187192	7190048	11	3866567	cis	GM_11
Glyma.11G095100	Gm11_3856937_G_T	0.81896	11	7212438	7214276	11	3866567	cis	GM_11
Glyma.11G095300	Gm11_3856937_G_T	0.99117	11	7222140	7235534	11	3866567	cis	GM_11
Glyma.11G095700	Gm11_3856937_G_T	0.89636	11	7263413	7265368	11	3866567	cis	GM_11
Glyma.11G096000	Gm11_3856937_G_T	0.81106	11	7294150	7296623	11	3866567	cis	GM_11
Glyma.11G096100	Gm11_3856937_G_T	0.99105	11	7299741	7307551	11	3866567	cis	GM_11
Glyma.11G096200	Gm11_3856937_G_T	0.79871	11	7315127	7325455	11	3866567	cis	GM_11
Glyma.11G097000	Gm11_3856937_G_T	0.83786	11	7402816	7407112	11	3866567	cis	GM_11
Glyma.11G097200	Gm11_3856937_G_T	0.95922	11	7421433	7423336	11	3866567	cis	GM_11
Glyma.11G097300	Gm11_3856937_G_T	0.8421	11	7426344	7431229	11	3866567	cis	GM_11
Glyma.11G097400	Gm11_3856937_G_T	0.98593	11	7433938	7438183	11	3866567	cis	GM_11
Glyma.11G097500	Gm11_3856937_G_T	0.89286	11	7442923	7447485	11	3866567	cis	GM_11
Glyma.11G098000	Gm11_3856937_G_T	0.9733	11	7458538	7462096	11	3866567	cis	GM_11
Glyma.11G098100	Gm11_3856937_G_T	0.97095	11	7465776	7468434	11	3866567	cis	GM_11
Glyma.11G098300	Gm11_3856937_G_T	0.94275	11	7472737	7476551	11	3866567	cis	GM_11
Glyma.11G099100	Gm11_3856937_G_T	0.80014	11	7527782	7529742	11	3866567	cis	GM_11
Glyma.11G100100	Gm11_3856937_G_T	0.92805	11	7589305	7592625	11	3866567	cis	GM_11
Glyma.11G100300	Gm11_3856937_G_T	0.88573	11	7600686	7602300	11	3866567	cis	GM_11
Glyma.11G100400	Gm11_3856937_G_T	0.99603	11	7605906	7620986	11	3866567	cis	GM_11
Glyma.11G101600	Gm11_3856937_G_T	0.91429	11	7680051	7698620	11	3866567	cis	GM_11
Glyma.11G101800	Gm11_3856937_G_T	0.87091	11	7719377	7722788	11	3866567	cis	GM_11
Glyma.11G102800	Gm11_3856937_G_T	0.99756	11	7803431	7807528	11	3866567	cis	GM_11
Glyma.11G103700	Gm11_3856937_G_T	0.95048	11	7873535	7875804	11	3866567	cis	GM_11
Glyma.11G103900	Gm11_3856937_G_T	0.76966	11	7887039	7891583	11	3866567	cis	GM_11
Glyma.11G104900	Gm11_3856937_G_T	0.96778	11	7956251	7962547	11	3866567	cis	GM_11
Glyma.11G105400	Gm11_3856937_G_T	0.95267	11	8008995	8011425	11	3866567	cis	GM_11
Glyma.11G105500	Gm11_3856937_G_T	0.76974	11	8015639	8020644	11	3866567	cis	GM_11
Glyma.11G106000	Gm11_3856937_G_T	0.89332	11	8061774	8066868	11	3866567	cis	GM_11
Glyma.11G106100	Gm11_3856937_G_T	0.97286	11	8075327	8078489	11	3866567	cis	GM_11
Glyma.11G106300	Gm11_3856937_G_T	0.96409	11	8091525	8096026	11	3866567	cis	GM_11
Glyma.11G106500	Gm11_3856937_G_T	0.79114	11	8115740	8120127	11	3866567	cis	GM_11
Glyma.11G106900	Gm11_3856937_G_T	0.87604	11	8148528	8150533	11	3866567	cis	GM_11
Glyma.11G107300	Gm11_3856937_G_T	0.98501	11	8182039	8188426	11	3866567	cis	GM_11
Glyma.11G107700	Gm11_3856937_G_T	0.92315	11	8225149	8228129	11	3866567	cis	GM_11
Glyma.11G108600	Gm11_3856937_G_T	0.90854	11	8287140	8289351	11	3866567	cis	GM_11
Glyma.11G108800	Gm11_3856937_G_T	0.96302	11	8294535	8297524	11	3866567	cis	GM_11
Glyma.11G109100	Gm11_3856937_G_T	0.99856	11	8322727	8324868	11	3866567	cis	GM_11
Glyma.11G109600	Gm11_3856937_G_T	0.88378	11	8355623	8356559	11	3866567	cis	GM_11
Glyma.11G109800	Gm11_3856937_G_T	0.8105	11	8368170	8376741	11	3866567	cis	GM_11
Glyma.11G110400	Gm11_3856937_G_T	0.93184	11	8414107	8418222	11	3866567	cis	GM_11
Glyma.11G111000	Gm11_3856937_G_T	0.88404	11	8480340	8482628	11	3866567	cis	GM_11
Glyma.11G111500	Gm11_3856937_G_T	0.89014	11	8502262	8509337	11	3866567	cis	GM_11
Glyma.11G111700	Gm11_3856937_G_T	0.98449	11	8517423	8519436	11	3866567	cis	GM_11
Glyma.11G111800	Gm11_3856937_G_T	0.89847	11	8521307	8527630	11	3866567	cis	GM_11
Glyma.11G111900	Gm11_3856937_G_T	0.89143	11	8529090	8532670	11	3866567	cis	GM_11
Glyma.11G112100	Gm11_3856937_G_T	0.95576	11	8549493	8555269	11	3866567	cis	GM_11
Glyma.11G112300	Gm11_3856937_G_T	0.9781	11	8564663	8567097	11	3866567	cis	GM_11
Glyma.11G112800	Gm11_3856937_G_T	0.95694	11	8627210	8628706	11	3866567	cis	GM_11
Glyma.11G113300	Gm11_3856937_G_T	0.84817	11	8664757	8670133	11	3866567	cis	GM_11
Glyma.11G113400	Gm11_3856937_G_T	0.85547	11	8674926	8685149	11	3866567	cis	GM_11
Glyma.11G113500	Gm11_3856937_G_T	0.98049	11	8688238	8690421	11	3866567	cis	GM_11
Glyma.11G114100	Gm11_3856937_G_T	0.84667	11	8718226	8721653	11	3866567	cis	GM_11
Glyma.11G114600	Gm11_3856937_G_T	0.84448	11	8746498	8753644	11	3866567	cis	GM_11
Glyma.11G115200	Gm11_3856937_G_T	0.90994	11	8810773	8815870	11	3866567	cis	GM_11
Glyma.12G177300	Gm12_38183927_C_T	0.8377	12	33594800	33605403	12	38161783	cis	GM_12_B
Glyma.12G177500	Gm12_38183927_C_T	0.90915	12	33617421	33621343	12	38161783	cis	GM_12_B
Glyma.12G177700	Gm12_38183927_C_T	0.86361	12	33683365	33685393	12	38161783	cis	GM_12_B
Glyma.12G178000	Gm12_38183927_C_T	0.97336	12	33738401	33740821	12	38161783	cis	GM_12_B
Glyma.12G178100	Gm12_38183927_C_T	0.88937	12	33749695	33752314	12	38161783	cis	GM_12_B
Glyma.12G178500	Gm12_38183927_C_T	0.84898	12	33840402	33842306	12	38161783	cis	GM_12_B
Glyma.12G178700	Gm12_38183927_C_T	0.88652	12	33847582	33850507	12	38161783	cis	GM_12_B
Glyma.12G178900	Gm12_38183927_C_T	0.85781	12	33869988	33872144	12	38161783	cis	GM_12_B
Glyma.12G179900	Gm12_38183927_C_T	0.88485	12	34042625	34046294	12	38161783	cis	GM_12_B
Glyma.12G180400	Gm12_38183927_C_T	0.87322	12	34076999	34081142	12	38161783	cis	GM_12_B
Glyma.12G180500	Gm12_38183927_C_T	0.80558	12	34086463	34090398	12	38161783	cis	GM_12_B
Glyma.12G180600	Gm12_38183927_C_T	0.82809	12	34098277	34110951	12	38161783	cis	GM_12_B
Glyma.12G180700	Gm12_38183927_C_T	0.9109	12	34111598	34119168	12	38161783	cis	GM_12_B
Glyma.12G181400	Gm12_38183927_C_T	0.92286	12	34193664	34197110	12	38161783	cis	GM_12_B
Glyma.12G181600	Gm12_38183927_C_T	0.96612	12	34216382	34222864	12	38161783	cis	GM_12_B
Glyma.12G181900	Gm12_38183927_C_T	0.88126	12	34268545	34275215	12	38161783	cis	GM_12_B
Glyma.12G182100	Gm12_38183927_C_T	0.83282	12	34299658	34301166	12	38161783	cis	GM_12_B
Glyma.12G182300	Gm12_38183927_C_T	0.86495	12	34327744	34329192	12	38161783	cis	GM_12_B
Glyma.12G182700	Gm12_38183927_C_T	0.81545	12	34377747	34383622	12	38161783	cis	GM_12_B
Glyma.12G183100	Gm12_38183927_C_T	0.95438	12	34394666	34399161	12	38161783	cis	GM_12_B
Glyma.12G183700	Gm12_38183927_C_T	0.87468	12	34470517	34477475	12	38161783	cis	GM_12_B
Glyma.12G183900	Gm12_38183927_C_T	0.85047	12	34507210	34511576	12	38161783	cis	GM_12_B
Glyma.12G184700	Gm12_38183927_C_T	0.95229	12	34608320	34611560	12	38161783	cis	GM_12_B
Glyma.12G185200	Gm12_38183927_C_T	0.83244	12	34636904	34641602	12	38161783	cis	GM_12_B
Glyma.12G185400	Gm12_38183927_C_T	0.89864	12	34646460	34649191	12	38161783	cis	GM_12_B
Glyma.12G186000	Gm12_38183927_C_T	0.83436	12	34690356	34692672	12	38161783	cis	GM_12_B
Glyma.12G186500	Gm12_38183927_C_T	0.95083	12	34725542	34726776	12	38161783	cis	GM_12_B
Glyma.12G186600	Gm12_38183927_C_T	0.88881	12	34727876	34733210	12	38161783	cis	GM_12_B
Glyma.12G186800	Gm12_38183927_C_T	0.86906	12	34749304	34751194	12	38161783	cis	GM_12_B
Glyma.12G187000	Gm12_38183927_C_T	0.86849	12	34770351	34771629	12	38161783	cis	GM_12_B
Glyma.12G187600	Gm12_38183927_C_T	0.80918	12	34865817	34869986	12	38161783	cis	GM_12_B
Glyma.12G188200	Gm12_38183927_C_T	0.92135	12	34921704	34925036	12	38161783	cis	GM_12_B
Glyma.12G188800	Gm12_38183927_C_T	0.78878	12	35041693	35045547	12	38161783	cis	GM_12_B
Glyma.12G188900	Gm12_38183927_C_T	0.83762	12	35062400	35064065	12	38161783	cis	GM_12_B
Glyma.12G189000	Gm12_38183927_C_T	0.79338	12	35065604	35067714	12	38161783	cis	GM_12_B
Glyma.12G189300	Gm12_38183927_C_T	0.90088	12	35095590	35097546	12	38161783	cis	GM_12_B
Glyma.12G189400	Gm12_38183927_C_T	0.9603	12	35100214	35105956	12	38161783	cis	GM_12_B
Glyma.12G189600	Gm12_38183927_C_T	0.94237	12	35122647	35132905	12	38161783	cis	GM_12_B
Glyma.12G189700	Gm12_38183927_C_T	0.92335	12	35135161	35139542	12	38161783	cis	GM_12_B
Glyma.12G190200	Gm12_38183927_C_T	0.92141	12	35173526	35176783	12	38161783	cis	GM_12_B
Glyma.12G190400	Gm12_38183927_C_T	0.89411	12	35189062	35198395	12	38161783	cis	GM_12_B
Glyma.12G190700	Gm12_38183927_C_T	0.88487	12	35235409	35238636	12	38161783	cis	GM_12_B
Glyma.12G191000	Gm12_38183927_C_T	0.96411	12	35258247	35267950	12	38161783	cis	GM_12_B
Glyma.12G191100	Gm12_38183927_C_T	0.96268	12	35277292	35281612	12	38161783	cis	GM_12_B
Glyma.12G191300	Gm12_38183927_C_T	0.92593	12	35289381	35294553	12	38161783	cis	GM_12_B
Glyma.12G191400	Gm12_38183927_C_T	0.94871	12	35295823	35301648	12	38161783	cis	GM_12_B
Glyma.12G191500	Gm12_38183927_C_T	0.83432	12	35302118	35307482	12	38161783	cis	GM_12_B
Glyma.12G191600	Gm12_38183927_C_T	0.93431	12	35310548	35317319	12	38161783	cis	GM_12_B
Glyma.12G192700	Gm12_38183927_C_T	0.81121	12	35420040	35427564	12	38161783	cis	GM_12_B
Glyma.12G193000	Gm12_38183927_C_T	0.86941	12	35450459	35456613	12	38161783	cis	GM_12_B
Glyma.12G193600	Gm12_38183927_C_T	0.88479	12	35512904	35517589	12	38161783	cis	GM_12_B
Glyma.12G194000	Gm12_38183927_C_T	0.89641	12	35567230	35571578	12	38161783	cis	GM_12_B
Glyma.12G194500	Gm12_38183927_C_T	0.93523	12	35639216	35641513	12	38161783	cis	GM_12_B
Glyma.12G196200	Gm12_38183927_C_T	0.9034	12	35742106	35742977	12	38161783	cis	GM_12_B
Glyma.12G196300	Gm12_37971963_G_A	1	12	35748279	35748803	12	37942902	cis	GM_12
Glyma.12G196300	Gm12_38053931_C_T	0.99705	12	35748279	35748803	12	38033264	cis	GM_12_A
Glyma.12G196600	Gm12_38183927_C_T	0.93111	12	35757990	35759501	12	38161783	cis	GM_12_B
Glyma.12G196700	Gm12_38183927_C_T	0.88544	12	35760113	35762006	12	38161783	cis	GM_12_B
Glyma.12G198000	Gm12_38183927_C_T	0.811	12	35923580	35928035	12	38161783	cis	GM_12_B
Glyma.12G198500	Gm12_38183927_C_T	0.96057	12	35984627	35988724	12	38161783	cis	GM_12_B
Glyma.12G199400	Gm12_38183927_C_T	0.76997	12	36079045	36082356	12	38161783	cis	GM_12_B
Glyma.12G199900	Gm12_38183927_C_T	0.80477	12	36126623	36128229	12	38161783	cis	GM_12_B
Glyma.12G200100	Gm12_38183927_C_T	0.82606	12	36141136	36148299	12	38161783	cis	GM_12_B
Glyma.12G200500	Gm12_38183927_C_T	0.89522	12	36162658	36163815	12	38161783	cis	GM_12_B
Glyma.12G200800	Gm12_38183927_C_T	0.84189	12	36171422	36172093	12	38161783	cis	GM_12_B
Glyma.12G200900	Gm12_38183927_C_T	0.86209	12	36176150	36180258	12	38161783	cis	GM_12_B
Glyma.12G202100	Gm12_38183927_C_T	0.93242	12	36262396	36263121	12	38161783	cis	GM_12_B
Glyma.12G202200	Gm12_38183927_C_T	0.93185	12	36267599	36271584	12	38161783	cis	GM_12_B
Glyma.12G202400	Gm12_38183927_C_T	0.94856	12	36289704	36295084	12	38161783	cis	GM_12_B
Glyma.12G202500	Gm12_38183927_C_T	0.79694	12	36301835	36304669	12	38161783	cis	GM_12_B
Glyma.12G202600	Gm12_38183927_C_T	0.90136	12	36319226	36322427	12	38161783	cis	GM_12_B
Glyma.12G202800	Gm12_38183927_C_T	0.93075	12	36332256	36333017	12	38161783	cis	GM_12_B
Glyma.12G203700	Gm12_38183927_C_T	0.83381	12	36406747	36413696	12	38161783	cis	GM_12_B
Glyma.12G204700	Gm12_38183927_C_T	0.96114	12	36505246	36509417	12	38161783	cis	GM_12_B
Glyma.12G205300	Gm12_38183927_C_T	0.92507	12	36561171	36570657	12	38161783	cis	GM_12_B
Glyma.12G205400	Gm12_38183927_C_T	0.83256	12	36572450	36575580	12	38161783	cis	GM_12_B
Glyma.12G205800	Gm12_38183927_C_T	0.78258	12	36604017	36619778	12	38161783	cis	GM_12_B
Glyma.12G205900	Gm12_38183927_C_T	0.78721	12	36622011	36625824	12	38161783	cis	GM_12_B
Glyma.12G206200	Gm12_38183927_C_T	0.90728	12	36635934	36637414	12	38161783	cis	GM_12_B
Glyma.12G206300	Gm12_38183927_C_T	0.9302	12	36637977	36640710	12	38161783	cis	GM_12_B
Glyma.12G206400	Gm12_38183927_C_T	0.86066	12	36640889	36644819	12	38161783	cis	GM_12_B
Glyma.12G206700	Gm12_38183927_C_T	0.88193	12	36669426	36670245	12	38161783	cis	GM_12_B
Glyma.12G206900	Gm12_38183927_C_T	0.93015	12	36693869	36696890	12	38161783	cis	GM_12_B
Glyma.12G207000	Gm12_38183927_C_T	0.81307	12	36698291	36699308	12	38161783	cis	GM_12_B
Glyma.12G207200	Gm12_38183927_C_T	0.88003	12	36703148	36706735	12	38161783	cis	GM_12_B
Glyma.12G207500	Gm12_38183927_C_T	0.77173	12	36730431	36734124	12	38161783	cis	GM_12_B
Glyma.12G207800	Gm12_38183927_C_T	0.83559	12	36742961	36743944	12	38161783	cis	GM_12_B
Glyma.12G208400	Gm12_38183927_C_T	0.77145	12	36772916	36777452	12	38161783	cis	GM_12_B
Glyma.12G208500	Gm12_38183927_C_T	0.95594	12	36784043	36785140	12	38161783	cis	GM_12_B
Glyma.12G208800	Gm12_38183927_C_T	0.95844	12	36808660	36812062	12	38161783	cis	GM_12_B
Glyma.12G209100	Gm12_38183927_C_T	0.8252	12	36850310	36855341	12	38161783	cis	GM_12_B
Glyma.12G209900	Gm12_38183927_C_T	0.77449	12	36902737	36905549	12	38161783	cis	GM_12_B
Glyma.12G210300	Gm12_38183927_C_T	0.79931	12	36935825	36941031	12	38161783	cis	GM_12_B
Glyma.12G210400	Gm12_38183927_C_T	0.88034	12	36943077	36946491	12	38161783	cis	GM_12_B
Glyma.12G210600	Gm12_38183927_C_T	0.83167	12	36952133	36958451	12	38161783	cis	GM_12_B
Glyma.12G211000	Gm12_38183927_C_T	0.87008	12	37000977	37014556	12	38161783	cis	GM_12_B
Glyma.12G211300	Gm12_38183927_C_T	0.914	12	37025267	37028816	12	38161783	cis	GM_12_B
Glyma.12G211600	Gm12_38183927_C_T	0.91181	12	37036846	37041338	12	38161783	cis	GM_12_B
Glyma.12G211700	Gm12_38183927_C_T	0.88832	12	37048571	37057132	12	38161783	cis	GM_12_B
Glyma.12G212200	Gm12_38183927_C_T	0.80831	12	37121006	37122302	12	38161783	cis	GM_12_B
Glyma.12G212700	Gm12_38183927_C_T	0.83934	12	37167904	37169248	12	38161783	cis	GM_12_B
Glyma.12G212900	Gm12_38183927_C_T	0.90284	12	37196163	37198079	12	38161783	cis	GM_12_B
Glyma.12G213100	Gm12_38183927_C_T	0.94646	12	37207799	37215685	12	38161783	cis	GM_12_B
Glyma.12G213500	Gm12_38183927_C_T	0.9237	12	37237816	37242433	12	38161783	cis	GM_12_B
Glyma.12G214400	Gm12_38183927_C_T	0.85376	12	37368893	37373343	12	38161783	cis	GM_12_B
Glyma.12G214500	Gm12_38183927_C_T	0.82196	12	37372200	37385005	12	38161783	cis	GM_12_B
Glyma.12G214600	Gm12_38183927_C_T	0.83299	12	37403821	37410688	12	38161783	cis	GM_12_B
Glyma.12G215300	Gm12_38183927_C_T	0.8696	12	37450269	37452271	12	38161783	cis	GM_12_B
Glyma.12G216000	Gm12_38183927_C_T	0.89596	12	37507246	37512436	12	38161783	cis	GM_12_B
Glyma.12G216900	Gm12_38183927_C_T	0.82574	12	37654433	37659037	12	38161783	cis	GM_12_B
Glyma.12G217700	Gm12_38183927_C_T	0.78117	12	37731637	37732452	12	38161783	cis	GM_12_B
Glyma.12G217900	Gm12_38183927_C_T	0.9577	12	37765287	37772658	12	38161783	cis	GM_12_B
Glyma.12G218200	Gm12_38183927_C_T	0.96936	12	37798783	37801287	12	38161783	cis	GM_12_B
Glyma.12G219100	Gm12_38183927_C_T	0.81861	12	37871162	37882344	12	38161783	cis	GM_12_B
Glyma.12G219700	Gm12_38183927_C_T	0.92862	12	37928088	37929883	12	38161783	cis	GM_12_B
Glyma.12G219800	Gm12_38183927_C_T	0.92338	12	37935597	37940844	12	38161783	cis	GM_12_B
Glyma.12G220000	Gm12_38183927_C_T	0.76903	12	37946072	37950648	12	38161783	cis	GM_12_B
Glyma.12G220100	Gm12_38183927_C_T	0.99125	12	37952657	37954142	12	38161783	cis	GM_12_B
Glyma.12G220100	Gm12_38338813_T_C	0.98604	12	37952657	37954142	12	38314956	cis	GM_12_C
Glyma.12G220400	Gm12_38183927_C_T	0.8897	12	37978471	37981634	12	38161783	cis	GM_12_B
Glyma.12G220900	Gm12_38183927_C_T	0.9216	12	38019715	38032351	12	38161783	cis	GM_12_B
Glyma.12G221000	Gm12_38183927_C_T	0.85038	12	38037772	38040558	12	38161783	cis	GM_12_B
Glyma.12G221200	Gm12_38183927_C_T	0.84031	12	38052252	38054137	12	38161783	cis	GM_12_B
Glyma.12G221800	Gm12_38183927_C_T	0.98717	12	38118873	38124478	12	38161783	cis	GM_12_B
Glyma.12G221900	Gm12_38183927_C_T	0.98904	12	38124750	38126155	12	38161783	cis	GM_12_B
Glyma.12G222000	Gm12_38183927_C_T	0.89345	12	38129759	38132491	12	38161783	cis	GM_12_B
Glyma.12G222300	Gm12_38183927_C_T	0.92433	12	38180854	38183944	12	38161783	cis	GM_12_B
Glyma.12G222500	Gm12_38183927_C_T	0.83345	12	38215802	38218587	12	38161783	cis	GM_12_B
Glyma.12G222700	Gm12_38183927_C_T	0.84731	12	38238390	38251827	12	38161783	cis	GM_12_B
Glyma.12G223400	Gm12_38183927_C_T	0.79841	12	38315695	38319394	12	38161783	cis	GM_12_B
Glyma.12G223900	Gm12_38183927_C_T	0.8772	12	38335262	38337941	12	38161783	cis	GM_12_B
Glyma.12G224000	Gm12_38183927_C_T	0.87776	12	38340720	38343796	12	38161783	cis	GM_12_B
Glyma.12G224200	Gm12_38183927_C_T	0.89379	12	38352836	38359778	12	38161783	cis	GM_12_B
Glyma.12G224300	Gm12_38183927_C_T	0.94041	12	38371653	38373083	12	38161783	cis	GM_12_B
Glyma.12G224500	Gm12_38183927_C_T	0.95032	12	38388859	38396091	12	38161783	cis	GM_12_B
Glyma.12G224700	Gm12_38183927_C_T	0.9527	12	38418439	38422071	12	38161783	cis	GM_12_B
Glyma.12G224900	Gm12_38183927_C_T	0.97643	12	38438728	38445151	12	38161783	cis	GM_12_B
Glyma.12G225100	Gm12_38183927_C_T	0.95195	12	38454692	38456172	12	38161783	cis	GM_12_B
Glyma.12G225400	Gm12_38183927_C_T	0.86114	12	38496696	38504370	12	38161783	cis	GM_12_B
Glyma.12G225700	Gm12_38183927_C_T	0.87107	12	38522440	38523151	12	38161783	cis	GM_12_B
Glyma.12G226100	Gm12_38183927_C_T	0.89746	12	38562918	38565937	12	38161783	cis	GM_12_B
Glyma.12G226400	Gm12_38183927_C_T	0.7924	12	38612856	38615910	12	38161783	cis	GM_12_B
Glyma.12G227000	Gm12_38183927_C_T	0.87649	12	38689090	38697428	12	38161783	cis	GM_12_B
Glyma.12G227200	Gm12_38183927_C_T	0.8988	12	38705525	38709734	12	38161783	cis	GM_12_B
Glyma.12G227400	Gm12_38183927_C_T	0.90989	12	38723014	38728133	12	38161783	cis	GM_12_B
Glyma.12G227800	Gm12_38183927_C_T	0.8073	12	38766386	38771178	12	38161783	cis	GM_12_B
Glyma.12G228100	Gm12_38183927_C_T	0.8201	12	38799116	38802988	12	38161783	cis	GM_12_B
Glyma.12G228400	Gm12_38183927_C_T	0.81419	12	38844933	38847241	12	38161783	cis	GM_12_B
Glyma.12G228800	Gm12_38183927_C_T	0.84974	12	38898296	38902827	12	38161783	cis	GM_12_B
Glyma.12G229200	Gm12_38183927_C_T	0.87226	12	38919217	38923409	12	38161783	cis	GM_12_B
Glyma.12G229400	Gm12_38183927_C_T	0.83909	12	38938314	38944919	12	38161783	cis	GM_12_B
Glyma.12G230400	Gm12_38183927_C_T	0.88315	12	39034571	39038738	12	38161783	cis	GM_12_B
Glyma.12G230800	Gm12_38183927_C_T	0.86438	12	39060557	39065949	12	38161783	cis	GM_12_B
Glyma.12G231200	Gm12_38183927_C_T	0.87653	12	39105473	39112141	12	38161783	cis	GM_12_B
Glyma.12G231700	Gm12_38183927_C_T	0.94087	12	39161126	39167806	12	38161783	cis	GM_12_B
Glyma.12G231900	Gm12_38183927_C_T	0.81172	12	39184081	39184464	12	38161783	cis	GM_12_B
Glyma.12G233300	Gm12_38183927_C_T	0.79537	12	39235239	39248780	12	38161783	cis	GM_12_B
Glyma.12G233500	Gm12_38183927_C_T	0.81217	12	39270100	39272604	12	38161783	cis	GM_12_B
Glyma.12G234200	Gm12_38183927_C_T	0.79081	12	39354606	39377365	12	38161783	cis	GM_12_B
Glyma.12G235000	Gm12_38183927_C_T	0.81437	12	39419758	39427617	12	38161783	cis	GM_12_B
Glyma.12G235100	Gm12_38183927_C_T	0.85349	12	39430261	39433993	12	38161783	cis	GM_12_B
Glyma.12G235500	Gm12_38183927_C_T	0.8542	12	39449744	39456666	12	38161783	cis	GM_12_B
Glyma.12G235600	Gm12_38183927_C_T	0.77885	12	39459576	39463125	12	38161783	cis	GM_12_B
Glyma.12G236800	Gm12_38183927_C_T	0.95697	12	39555181	39561622	12	38161783	cis	GM_12_B
Glyma.12G236900	Gm12_38183927_C_T	0.96528	12	39564723	39575476	12	38161783	cis	GM_12_B
Glyma.12G237300	Gm12_38183927_C_T	0.82023	12	39612725	39618952	12	38161783	cis	GM_12_B
Glyma.12G238000	Gm12_38183927_C_T	0.9268	12	39718313	39719433	12	38161783	cis	GM_12_B
Glyma.12G238200	Gm12_38183927_C_T	0.78712	12	39724608	39726753	12	38161783	cis	GM_12_B
Glyma.12G238400	Gm12_38183927_C_T	0.92692	12	39743972	39745323	12	38161783	cis	GM_12_B
Glyma.12G238600	Gm12_38183927_C_T	0.87525	12	39758082	39759179	12	38161783	cis	GM_12_B
Glyma.12G238800	Gm12_38183927_C_T	0.85685	12	39791618	39793975	12	38161783	cis	GM_12_B
Glyma.12G239500	Gm12_38183927_C_T	0.93095	12	39830885	39838563	12	38161783	cis	GM_12_B
Glyma.12G240000	Gm12_38183927_C_T	0.91597	12	39879378	39883776	12	38161783	cis	GM_12_B
Glyma.12G240400	Gm12_38183927_C_T	0.83891	12	39906977	39913939	12	38161783	cis	GM_12_B
Glyma.12G240600	Gm12_38183927_C_T	0.78864	12	39921997	39925861	12	38161783	cis	GM_12_B
Glyma.12G240700	Gm12_38183927_C_T	0.89997	12	39926983	39931328	12	38161783	cis	GM_12_B
Glyma.12G240900	Gm12_38183927_C_T	0.8421	12	39950030	39951659	12	38161783	cis	GM_12_B
Glyma.12G241100	Gm12_38183927_C_T	0.8338	12	39958302	39963045	12	38161783	cis	GM_12_B
Glyma.12G241300	Gm12_38183927_C_T	0.93512	12	39972729	39978697	12	38161783	cis	GM_12_B
Glyma.12G241600	Gm12_38183927_C_T	0.82938	12	39989461	39995899	12	38161783	cis	GM_12_B
Glyma.12G241800	Gm12_38183927_C_T	0.91544	12	40010877	40014314	12	38161783	cis	GM_12_B
Glyma.12G241900	Gm12_38183927_C_T	0.79423	12	40014518	40026190	12	38161783	cis	GM_12_B
Glyma.12G242000	Gm12_38183927_C_T	0.86791	12	40042233	40047763	12	38161783	cis	GM_12_B
Glyma.13G032900	Gm13_8720423_A_G	0.82744	13	10476505	10477320	13	13136275	cis	-
Glyma.13G033900	Gm13_7285098_T_C	0.80962	13	10598427	10600579	13	14567149	cis	GM_13_A [Honeydew, Darkred]
Glyma.13G036200	Gm13_7285098_T_C	0.81358	13	11338195	11340331	13	14567149	cis	GM_13_A [Honeydew, Darkred]
Glyma.13G036800	Gm13_5769177_G_A	0.90369	13	11490072	11497385	13	16051820	cis	GM_13
Glyma.13G037000	Gm13_5769177_G_A	0.77934	13	11539037	11540552	13	16051820	cis	GM_13
Glyma.13G037300	Gm13_5769177_G_A	0.91176	13	11627463	11638646	13	16051820	cis	GM_13
Glyma.13G039900	Gm13_5769177_G_A	0.85772	13	12319075	12321626	13	16051820	cis	GM_13
Glyma.13G041700	Gm13_5769177_G_A	0.86132	13	13342215	13357011	13	16051820	cis	GM_13
Glyma.13G042000	Gm13_5769177_G_A	0.79473	13	13452005	13456344	13	16051820	cis	GM_13
Glyma.13G042200	Gm13_8720423_A_G	1	13	13542395	13551520	13	13136275	cis	-
Glyma.13G042300	Gm13_5769177_G_A	0.93473	13	13554013	13555877	13	16051820	cis	GM_13
Glyma.13G042600	Gm13_5769177_G_A	0.92681	13	13569710	13577998	13	16051820	cis	GM_13
Glyma.13G044600	Gm13_5769177_G_A	0.91593	13	13814004	13836913	13	16051820	cis	GM_13
Glyma.13G045600	Gm13_5769177_G_A	0.92365	13	13947013	13973602	13	16051820	cis	GM_13
Glyma.13G045800	Gm13_5769177_G_A	0.90475	13	13992003	13994412	13	16051820	cis	GM_13
Glyma.13G046500	Gm13_5769177_G_A	0.9028	13	14089339	14099754	13	16051820	cis	GM_13
Glyma.13G047300	Gm13_5769177_G_A	0.79489	13	14193855	14196435	13	16051820	cis	GM_13
Glyma.13G048200	Gm13_5769177_G_A	0.97198	13	14428115	14434668	13	16051820	cis	GM_13
Glyma.13G049000	Gm13_7285098_T_C	0.88833	13	14477697	14480028	13	14567149	cis	GM_13_A [Honeydew, Darkred]
Glyma.13G049800	Gm13_5769177_G_A	0.93513	13	14574674	14580259	13	16051820	cis	GM_13
Glyma.13G050200	Gm13_5769177_G_A	0.77947	13	14608116	14612528	13	16051820	cis	GM_13
Glyma.13G051200	Gm13_5769177_G_A	0.95734	13	14765641	14767702	13	16051820	cis	GM_13
Glyma.13G051300	Gm13_5769177_G_A	0.79184	13	14770989	14776292	13	16051820	cis	GM_13
Glyma.13G051500	Gm13_5769177_G_A	0.89071	13	14789004	14793143	13	16051820	cis	GM_13
Glyma.13G052200	Gm13_7285098_T_C	0.95528	13	14934398	14936703	13	14567149	cis	GM_13_A [Honeydew, Darkred]
Glyma.13G054700	Gm13_5769177_G_A	0.85995	13	15208076	15209264	13	16051820	cis	GM_13
Glyma.13G056200	Gm13_5769177_G_A	0.86373	13	15396194	15400219	13	16051820	cis	GM_13
Glyma.13G057300	Gm13_5769177_G_A	0.89016	13	15485529	15505747	13	16051820	cis	GM_13
Glyma.13G058400	Gm13_5769177_G_A	0.84485	13	15584668	15588052	13	16051820	cis	GM_13
Glyma.13G059800	Gm13_5769177_G_A	0.86295	13	15709378	15711867	13	16051820	cis	GM_13
Glyma.13G060700	Gm13_5769177_G_A	0.95123	13	15811797	15815790	13	16051820	cis	GM_13
Glyma.13G061100	Gm13_5769177_G_A	0.78508	13	15853544	15857439	13	16051820	cis	GM_13
Glyma.13G061700	Gm13_5769177_G_A	0.97143	13	15887905	15891224	13	16051820	cis	GM_13
Glyma.13G062400	Gm13_5769177_G_A	0.95556	13	16011546	16015207	13	16051820	cis	GM_13
Glyma.13G062700	Gm13_5769177_G_A	0.98421	13	16045152	16059846	13	16051820	cis	GM_13
Glyma.13G063400	Gm13_5769177_G_A	0.94105	13	16188119	16194333	13	16051820	cis	GM_13
Glyma.13G064500	Gm13_5769177_G_A	0.94861	13	16398517	16404618	13	16051820	cis	GM_13
Glyma.13G064900	Gm13_5769177_G_A	0.82369	13	16435965	16438939	13	16051820	cis	GM_13
Glyma.13G065900	Gm13_5769177_G_A	0.89724	13	16584367	16588728	13	16051820	cis	GM_13
Glyma.13G067000	Gm13_5769177_G_A	0.94715	13	16671710	16673786	13	16051820	cis	GM_13
Glyma.13G067700	Gm13_5769177_G_A	0.81398	13	16753333	16759339	13	16051820	cis	GM_13
Glyma.13G068200	Gm13_5769177_G_A	0.94701	13	16825383	16836935	13	16051820	cis	GM_13
Glyma.13G068500	Gm13_5769177_G_A	0.99892	13	16851649	16854206	13	16051820	cis	GM_13
Glyma.13G068900	Gm13_5769177_G_A	0.80832	13	16875941	16876821	13	16051820	cis	GM_13
Glyma.13G069500	Gm13_5769177_G_A	0.87391	13	16957654	16960090	13	16051820	cis	GM_13
Glyma.13G072300	Gm13_5769177_G_A	0.92026	13	17324616	17326657	13	16051820	cis	GM_13
Glyma.13G073000	Gm13_5769177_G_A	0.95338	13	17446957	17449243	13	16051820	cis	GM_13
Glyma.13G073500	Gm13_5769177_G_A	0.88669	13	17618920	17623935	13	16051820	cis	GM_13
Glyma.13G073700	Gm13_5769177_G_A	0.91889	13	17640373	17641126	13	16051820	cis	GM_13
Glyma.13G074600	Gm13_5769177_G_A	0.86875	13	17715730	17720618	13	16051820	cis	GM_13
Glyma.13G074800	Gm13_5769177_G_A	0.95477	13	17765288	17766633	13	16051820	cis	GM_13
Glyma.13G076600	Gm13_5769177_G_A	0.95945	13	18081357	18088510	13	16051820	cis	GM_13
Glyma.13G076900	Gm13_5769177_G_A	0.92455	13	18197033	18205367	13	16051820	cis	GM_13
Glyma.13G077700	Gm13_5769177_G_A	0.96779	13	18335396	18340061	13	16051820	cis	GM_13
Glyma.13G077800	Gm13_5769177_G_A	0.99466	13	18349573	18355038	13	16051820	cis	GM_13
Glyma.13G078900	Gm13_5769177_G_A	0.99033	13	18542943	18553529	13	16051820	cis	GM_13
Glyma.13G079200	Gm13_5769177_G_A	0.78286	13	18577742	18580774	13	16051820	cis	GM_13
Glyma.13G079900	Gm13_5769177_G_A	0.89365	13	18635427	18644868	13	16051820	cis	GM_13
Glyma.13G080900	Gm13_5769177_G_A	0.95297	13	18752814	18758319	13	16051820	cis	GM_13
Glyma.13G081400	Gm13_5769177_G_A	0.92303	13	18999204	19001820	13	16051820	cis	GM_13
Glyma.13G082100	Gm13_5769177_G_A	0.90857	13	19124150	19140941	13	16051820	cis	GM_13
Glyma.13G083000	Gm13_5769177_G_A	0.77179	13	19257367	19265108	13	16051820	cis	GM_13
Glyma.13G083700	Gm13_5769177_G_A	0.92543	13	19442707	19443539	13	16051820	cis	GM_13
Glyma.13G084300	Gm13_5769177_G_A	0.77361	13	19543443	19549158	13	16051820	cis	GM_13
Glyma.13G084700	Gm13_5769177_G_A	0.83386	13	19586384	19590900	13	16051820	cis	GM_13
Glyma.13G085100	Gm13_5769177_G_A	0.92017	13	19659235	19664811	13	16051820	cis	GM_13
Glyma.13G086700	Gm13_5769177_G_A	0.96836	13	19875794	19878682	13	16051820	cis	GM_13
Glyma.13G086800	Gm13_5769177_G_A	0.80347	13	19879201	19880354	13	16051820	cis	GM_13
Glyma.13G087100	Gm13_5769177_G_A	0.94659	13	19913006	19925252	13	16051820	cis	GM_13
Glyma.13G087400	Gm13_5769177_G_A	0.91283	13	20020954	20026694	13	16051820	cis	GM_13
Glyma.13G087900	Gm13_5769177_G_A	0.8047	13	20090328	20096817	13	16051820	cis	GM_13
Glyma.13G088200	Gm13_5769177_G_A	0.89711	13	20167884	20175447	13	16051820	cis	GM_13
Glyma.13G088300	Gm13_5769177_G_A	0.95424	13	20202192	20205187	13	16051820	cis	GM_13
Glyma.13G088700	Gm13_5769177_G_A	0.80681	13	20296948	20300209	13	16051820	cis	GM_13
Glyma.13G091200	Gm13_5769177_G_A	0.92755	13	20608163	20613915	13	16051820	cis	GM_13
Glyma.13G091800	Gm13_5769177_G_A	0.94501	13	20656650	20658966	13	16051820	cis	GM_13
Glyma.13G091900	Gm13_5769177_G_A	0.9417	13	20666186	20672880	13	16051820	cis	GM_13
Glyma.13G092500	Gm13_5769177_G_A	0.80183	13	20719315	20722074	13	16051820	cis	GM_13
Glyma.13G094000	Gm13_5769177_G_A	0.8043	13	20924486	20929593	13	16051820	cis	GM_13
Glyma.13G094100	Gm13_5769177_G_A	0.77984	13	20935405	20937030	13	16051820	cis	GM_13
Glyma.13G094800	Gm13_5769177_G_A	0.8824	13	20995143	21001535	13	16051820	cis	GM_13
Glyma.13G188000	Gm13_29042122_C_A	0.96243	13	30179485	30188106	13	30241779	cis	-
Glyma.13G188300	Gm13_29042122_C_A	0.79743	13	30207091	30212726	13	30241779	cis	-
Glyma.13G188400	Gm13_29042122_C_A	0.92565	13	30214235	30218791	13	30241779	cis	-
Glyma.13G190800	Gm13_29042122_C_A	0.89376	13	30423894	30430435	13	30241779	cis	-
Glyma.13G196100	Gm13_29042122_C_A	0.89145	13	30955122	30967231	13	30241779	cis	-
Glyma.13G251600	Gm13_35032818_G_A	0.97618	13	35861715	35862511	13	36241512	cis	-
Glyma.15G000300	Gm15_4264903_C_T	0.97804	15	23079	48897	15	4283809	cis	GM_15
Glyma.15G000900	Gm15_4264903_C_T	0.97329	15	82228	108631	15	4283809	cis	GM_15
Glyma.15G001100	Gm15_4264903_C_T	0.97024	15	119084	124240	15	4283809	cis	GM_15
Glyma.15G001200	Gm15_4264903_C_T	0.9933	15	126171	130083	15	4283809	cis	GM_15
Glyma.15G001400	Gm15_4264903_C_T	0.9637	15	151772	155099	15	4283809	cis	GM_15
Glyma.15G001500	Gm15_4264903_C_T	0.81541	15	166461	170452	15	4283809	cis	GM_15
Glyma.15G001600	Gm15_4264903_C_T	0.98936	15	182281	189386	15	4283809	cis	GM_15
Glyma.15G001700	Gm15_4264903_C_T	0.94747	15	190985	194451	15	4283809	cis	GM_15
Glyma.15G001800	Gm15_4264903_C_T	0.92693	15	195843	200281	15	4283809	cis	GM_15
Glyma.15G001900	Gm15_4264903_C_T	0.9782	15	206297	207710	15	4283809	cis	GM_15
Glyma.15G002100	Gm15_4264903_C_T	0.79854	15	213887	219265	15	4283809	cis	GM_15
Glyma.15G002200	Gm15_4264903_C_T	0.99556	15	220497	223162	15	4283809	cis	GM_15
Glyma.15G002400	Gm15_4264903_C_T	0.97889	15	233459	238218	15	4283809	cis	GM_15
Glyma.15G002500	Gm15_4264903_C_T	0.814	15	240793	241445	15	4283809	cis	GM_15
Glyma.15G002700	Gm15_4264903_C_T	0.97978	15	256675	262022	15	4283809	cis	GM_15
Glyma.15G002900	Gm15_4264903_C_T	0.85792	15	267776	270825	15	4283809	cis	GM_15
Glyma.15G003000	Gm15_4264903_C_T	0.92146	15	274385	276541	15	4283809	cis	GM_15
Glyma.15G003100	Gm15_4264903_C_T	0.94431	15	276702	278479	15	4283809	cis	GM_15
Glyma.15G003200	Gm15_4264903_C_T	0.94488	15	280413	286646	15	4283809	cis	GM_15
Glyma.15G003300	Gm15_4264903_C_T	0.94488	15	290145	292323	15	4283809	cis	GM_15
Glyma.15G003400	Gm15_4264903_C_T	0.85117	15	309074	311683	15	4283809	cis	GM_15
Glyma.15G003500	Gm15_4264903_C_T	0.92544	15	324025	331370	15	4283809	cis	GM_15
Glyma.15G003700	Gm15_4264903_C_T	0.93083	15	343771	345651	15	4283809	cis	GM_15
Glyma.15G004000	Gm15_4264903_C_T	0.82509	15	359275	361686	15	4283809	cis	GM_15
Glyma.15G004400	Gm15_4264903_C_T	0.95251	15	398466	399046	15	4283809	cis	GM_15
Glyma.15G004800	Gm15_4264903_C_T	0.82647	15	424311	429405	15	4283809	cis	GM_15
Glyma.15G004900	Gm15_4264903_C_T	0.96539	15	431912	434745	15	4283809	cis	GM_15
Glyma.15G005000	Gm15_4264903_C_T	0.96513	15	439582	444257	15	4283809	cis	GM_15
Glyma.15G005400	Gm15_4264903_C_T	0.87089	15	469127	473247	15	4283809	cis	GM_15
Glyma.15G005500	Gm15_4264903_C_T	0.97487	15	479322	491224	15	4283809	cis	GM_15
Glyma.15G005800	Gm15_4264903_C_T	0.91591	15	498585	501089	15	4283809	cis	GM_15
Glyma.15G005900	Gm15_4264903_C_T	0.96614	15	503903	506167	15	4283809	cis	GM_15
Glyma.15G006000	Gm15_4264903_C_T	0.96508	15	511403	513556	15	4283809	cis	GM_15
Glyma.15G006100	Gm15_4264903_C_T	0.83427	15	529618	538294	15	4283809	cis	GM_15
Glyma.15G006200	Gm15_4264903_C_T	0.8381	15	536974	538837	15	4283809	cis	GM_15
Glyma.15G006700	Gm15_4264903_C_T	0.93164	15	562809	566994	15	4283809	cis	GM_15
Glyma.15G006800	Gm15_4264903_C_T	0.77258	15	566735	567753	15	4283809	cis	GM_15
Glyma.15G007000	Gm15_4264903_C_T	0.97395	15	579095	582400	15	4283809	cis	GM_15
Glyma.15G007100	Gm15_4264903_C_T	0.8444	15	584884	596331	15	4283809	cis	GM_15
Glyma.15G007200	Gm15_4264903_C_T	0.77084	15	597008	599998	15	4283809	cis	GM_15
Glyma.15G007500	Gm15_4264903_C_T	0.98359	15	626771	628081	15	4283809	cis	GM_15
Glyma.15G007600	Gm15_4264903_C_T	0.94606	15	632032	634176	15	4283809	cis	GM_15
Glyma.15G007900	Gm15_4264903_C_T	0.91787	15	648381	650737	15	4283809	cis	GM_15
Glyma.15G008100	Gm15_4264903_C_T	0.9251	15	657007	662572	15	4283809	cis	GM_15
Glyma.15G008200	Gm15_4264903_C_T	0.96102	15	663381	668017	15	4283809	cis	GM_15
Glyma.15G008300	Gm15_4264903_C_T	0.93061	15	669206	670550	15	4283809	cis	GM_15
Glyma.15G008500	Gm15_4264903_C_T	0.90638	15	679168	684356	15	4283809	cis	GM_15
Glyma.15G008600	Gm15_4264903_C_T	0.77437	15	689050	690272	15	4283809	cis	GM_15
Glyma.15G008700	Gm15_4264903_C_T	0.9814	15	694020	697845	15	4283809	cis	GM_15
Glyma.15G009100	Gm15_4264903_C_T	0.92099	15	711833	713098	15	4283809	cis	GM_15
Glyma.15G009200	Gm15_4264903_C_T	0.93133	15	719183	721370	15	4283809	cis	GM_15
Glyma.15G009400	Gm15_4264903_C_T	0.95596	15	732849	735829	15	4283809	cis	GM_15
Glyma.15G009600	Gm15_4264903_C_T	0.86419	15	743091	744124	15	4283809	cis	GM_15
Glyma.15G009700	Gm15_4264903_C_T	0.93185	15	751766	753795	15	4283809	cis	GM_15
Glyma.15G009800	Gm15_4264903_C_T	0.91491	15	753771	758859	15	4283809	cis	GM_15
Glyma.15G009900	Gm15_4264903_C_T	0.98049	15	760348	763243	15	4283809	cis	GM_15
Glyma.15G010300	Gm15_4264903_C_T	0.83965	15	789395	793808	15	4283809	cis	GM_15
Glyma.15G010400	Gm15_4264903_C_T	0.7899	15	799119	804583	15	4283809	cis	GM_15
Glyma.15G010600	Gm15_4315169_T_C	0.86829	15	808460	810337	15	4334070	cis	GM_15_A
Glyma.15G010600	Gm15_4406751_T_C	0.8719	15	808460	810337	15	4425676	cis	GM_15_B
Glyma.15G010900	Gm15_4264903_C_T	0.78377	15	828400	831611	15	4283809	cis	GM_15
Glyma.15G011000	Gm15_4264903_C_T	0.77582	15	832371	835631	15	4283809	cis	GM_15
Glyma.15G011400	Gm15_4264903_C_T	0.95293	15	869245	874642	15	4283809	cis	GM_15
Glyma.15G011500	Gm15_4264903_C_T	0.87235	15	892118	895716	15	4283809	cis	GM_15
Glyma.15G011700	Gm15_4264903_C_T	0.98466	15	898424	902078	15	4283809	cis	GM_15
Glyma.15G011800	Gm15_4264903_C_T	0.88791	15	903819	911563	15	4283809	cis	GM_15
Glyma.15G011900	Gm15_4264903_C_T	0.79554	15	914542	921313	15	4283809	cis	GM_15
Glyma.15G012000	Gm15_4264903_C_T	0.81037	15	936268	944374	15	4283809	cis	GM_15
Glyma.15G012200	Gm15_4264903_C_T	0.95957	15	976439	980069	15	4283809	cis	GM_15
Glyma.15G012400	Gm15_4264903_C_T	0.96868	15	991745	994732	15	4283809	cis	GM_15
Glyma.15G012500	Gm15_4264903_C_T	0.82164	15	995453	998947	15	4283809	cis	GM_15
Glyma.15G012700	Gm15_4264903_C_T	0.9826	15	1002510	1004331	15	4283809	cis	GM_15
Glyma.15G012800	Gm15_4264903_C_T	0.98789	15	1012651	1016161	15	4283809	cis	GM_15
Glyma.15G012900	Gm15_4264903_C_T	0.90542	15	1031541	1035733	15	4283809	cis	GM_15
Glyma.15G013000	Gm15_4264903_C_T	0.97825	15	1036592	1049468	15	4283809	cis	GM_15
Glyma.15G013100	Gm15_4264903_C_T	0.95597	15	1055874	1060055	15	4283809	cis	GM_15
Glyma.15G013200	Gm15_4264903_C_T	0.97751	15	1060900	1065919	15	4283809	cis	GM_15
Glyma.15G013300	Gm15_4264903_C_T	0.96202	15	1076291	1077923	15	4283809	cis	GM_15
Glyma.15G013600	Gm15_4264903_C_T	0.82925	15	1099485	1102525	15	4283809	cis	GM_15
Glyma.15G013700	Gm15_4264903_C_T	0.98095	15	1104860	1105042	15	4283809	cis	GM_15
Glyma.15G013800	Gm15_4264903_C_T	0.88226	15	1105392	1115816	15	4283809	cis	GM_15
Glyma.15G013900	Gm15_4264903_C_T	0.94033	15	1116164	1119654	15	4283809	cis	GM_15
Glyma.15G014000	Gm15_4264903_C_T	0.93761	15	1133409	1138851	15	4283809	cis	GM_15
Glyma.15G014100	Gm15_4264903_C_T	0.86076	15	1139473	1142377	15	4283809	cis	GM_15
Glyma.15G014200	Gm15_4264903_C_T	0.87556	15	1145159	1147130	15	4283809	cis	GM_15
Glyma.15G014500	Gm15_4264903_C_T	0.95159	15	1162487	1163969	15	4283809	cis	GM_15
Glyma.15G014800	Gm15_4264903_C_T	0.77463	15	1180137	1183761	15	4283809	cis	GM_15
Glyma.15G014900	Gm15_4264903_C_T	0.95827	15	1185810	1188781	15	4283809	cis	GM_15
Glyma.15G015100	Gm15_4264903_C_T	0.86292	15	1199442	1203165	15	4283809	cis	GM_15
Glyma.15G015300	Gm15_4264903_C_T	0.98757	15	1209297	1214575	15	4283809	cis	GM_15
Glyma.15G015600	Gm15_4264903_C_T	0.97966	15	1233090	1239133	15	4283809	cis	GM_15
Glyma.15G015700	Gm15_4264903_C_T	0.9511	15	1244525	1249605	15	4283809	cis	GM_15
Glyma.15G015800	Gm15_4264903_C_T	0.85142	15	1250483	1253447	15	4283809	cis	GM_15
Glyma.15G015900	Gm15_4264903_C_T	0.98878	15	1258471	1259844	15	4283809	cis	GM_15
Glyma.15G016200	Gm15_4264903_C_T	0.83502	15	1267356	1270758	15	4283809	cis	GM_15
Glyma.15G016300	Gm15_4264903_C_T	0.85997	15	1269570	1271771	15	4283809	cis	GM_15
Glyma.15G016400	Gm15_4264903_C_T	0.98698	15	1273076	1273891	15	4283809	cis	GM_15
Glyma.15G016700	Gm15_4264903_C_T	0.96725	15	1295124	1304398	15	4283809	cis	GM_15
Glyma.15G016800	Gm15_4264903_C_T	0.97118	15	1305746	1307973	15	4283809	cis	GM_15
Glyma.15G016900	Gm15_4264903_C_T	0.93158	15	1308263	1313686	15	4283809	cis	GM_15
Glyma.15G017000	Gm15_4264903_C_T	0.80655	15	1317988	1321455	15	4283809	cis	GM_15
Glyma.15G017400	Gm15_4264903_C_T	0.90281	15	1346007	1348936	15	4283809	cis	GM_15
Glyma.15G017500	Gm15_4264903_C_T	0.87361	15	1367022	1369950	15	4283809	cis	GM_15
Glyma.15G017600	Gm15_4264903_C_T	0.84938	15	1371260	1376947	15	4283809	cis	GM_15
Glyma.15G017900	Gm15_4264903_C_T	0.97955	15	1382192	1387532	15	4283809	cis	GM_15
Glyma.15G018000	Gm15_4264903_C_T	0.78372	15	1389067	1391185	15	4283809	cis	GM_15
Glyma.15G018400	Gm15_4264903_C_T	0.90448	15	1412382	1413465	15	4283809	cis	GM_15
Glyma.15G018800	Gm15_4264903_C_T	0.95922	15	1432731	1438710	15	4283809	cis	GM_15
Glyma.15G019100	Gm15_4264903_C_T	0.7989	15	1452438	1453595	15	4283809	cis	GM_15
Glyma.15G019300	Gm15_4264903_C_T	0.8782	15	1488374	1494183	15	4283809	cis	GM_15
Glyma.15G019600	Gm15_4264903_C_T	0.96665	15	1524472	1536978	15	4283809	cis	GM_15
Glyma.15G019700	Gm15_4264903_C_T	0.95048	15	1539104	1541259	15	4283809	cis	GM_15
Glyma.15G019800	Gm15_4264903_C_T	0.84612	15	1540655	1547540	15	4283809	cis	GM_15
Glyma.15G019900	Gm15_4264903_C_T	0.82656	15	1549121	1553374	15	4283809	cis	GM_15
Glyma.15G020300	Gm15_4264903_C_T	0.98418	15	1573643	1577917	15	4283809	cis	GM_15
Glyma.15G020800	Gm15_4264903_C_T	0.99284	15	1605458	1610034	15	4283809	cis	GM_15
Glyma.15G020900	Gm15_4264903_C_T	0.95211	15	1612275	1617078	15	4283809	cis	GM_15
Glyma.15G021100	Gm15_4264903_C_T	0.89744	15	1629096	1633408	15	4283809	cis	GM_15
Glyma.15G021700	Gm15_4264903_C_T	0.98574	15	1669375	1690410	15	4283809	cis	GM_15
Glyma.15G021800	Gm15_4264903_C_T	0.77903	15	1711831	1716516	15	4283809	cis	GM_15
Glyma.15G022200	Gm15_4264903_C_T	0.90936	15	1747259	1749554	15	4283809	cis	GM_15
Glyma.15G022300	Gm15_4264903_C_T	0.99044	15	1750385	1754142	15	4283809	cis	GM_15
Glyma.15G022500	Gm15_4264903_C_T	0.92748	15	1756875	1761687	15	4283809	cis	GM_15
Glyma.15G022700	Gm15_4264903_C_T	0.94232	15	1770973	1773607	15	4283809	cis	GM_15
Glyma.15G022800	Gm15_4264903_C_T	0.98458	15	1778016	1779685	15	4283809	cis	GM_15
Glyma.15G023000	Gm15_4264903_C_T	0.93434	15	1804348	1806956	15	4283809	cis	GM_15
Glyma.15G023400	Gm15_4264903_C_T	0.91106	15	1847973	1849102	15	4283809	cis	GM_15
Glyma.15G023600	Gm15_4264903_C_T	0.81525	15	1869901	1875963	15	4283809	cis	GM_15
Glyma.15G023700	Gm15_4264903_C_T	0.93726	15	1889563	1893544	15	4283809	cis	GM_15
Glyma.15G023800	Gm15_4264903_C_T	0.95988	15	1904675	1911260	15	4283809	cis	GM_15
Glyma.15G023900	Gm15_4264903_C_T	0.91832	15	1912893	1916155	15	4283809	cis	GM_15
Glyma.15G024300	Gm15_4264903_C_T	0.84634	15	1953009	1958697	15	4283809	cis	GM_15
Glyma.15G024500	Gm15_4264903_C_T	0.78285	15	1970818	1978651	15	4283809	cis	GM_15
Glyma.15G024600	Gm15_4264903_C_T	0.98918	15	1992572	1996208	15	4283809	cis	GM_15
Glyma.15G024700	Gm15_4264903_C_T	0.98539	15	2000254	2004234	15	4283809	cis	GM_15
Glyma.15G024800	Gm15_4264903_C_T	0.98366	15	2007593	2012660	15	4283809	cis	GM_15
Glyma.15G024900	Gm15_4264903_C_T	0.97296	15	2017155	2019411	15	4283809	cis	GM_15
Glyma.15G025000	Gm15_4264903_C_T	0.78132	15	2020769	2021412	15	4283809	cis	GM_15
Glyma.15G025300	Gm15_4264903_C_T	0.86502	15	2042908	2050348	15	4283809	cis	GM_15
Glyma.15G025400	Gm15_4264903_C_T	0.91862	15	2051099	2053868	15	4283809	cis	GM_15
Glyma.15G025600	Gm15_4264903_C_T	0.92307	15	2072643	2075712	15	4283809	cis	GM_15
Glyma.15G025800	Gm15_4264903_C_T	0.77618	15	2089114	2095958	15	4283809	cis	GM_15
Glyma.15G025900	Gm15_4264903_C_T	0.98586	15	2098328	2103957	15	4283809	cis	GM_15
Glyma.15G026000	Gm15_4264903_C_T	0.95567	15	2105305	2106419	15	4283809	cis	GM_15
Glyma.15G026100	Gm15_4264903_C_T	0.95324	15	2108296	2111835	15	4283809	cis	GM_15
Glyma.15G026400	Gm15_4264903_C_T	0.98476	15	2130531	2134563	15	4283809	cis	GM_15
Glyma.15G026600	Gm15_4264903_C_T	0.86298	15	2153664	2155018	15	4283809	cis	GM_15
Glyma.15G026900	Gm15_4264903_C_T	0.84007	15	2169228	2171606	15	4283809	cis	GM_15
Glyma.15G027000	Gm15_4264903_C_T	0.93886	15	2171688	2174398	15	4283809	cis	GM_15
Glyma.15G027200	Gm15_4264903_C_T	0.84453	15	2185017	2186762	15	4283809	cis	GM_15
Glyma.15G027400	Gm15_4264903_C_T	0.94088	15	2196962	2200443	15	4283809	cis	GM_15
Glyma.15G027500	Gm15_4264903_C_T	0.97816	15	2203883	2211965	15	4283809	cis	GM_15
Glyma.15G027700	Gm15_4264903_C_T	0.96434	15	2215164	2221227	15	4283809	cis	GM_15
Glyma.15G027900	Gm15_4264903_C_T	0.94293	15	2228855	2237078	15	4283809	cis	GM_15
Glyma.15G028000	Gm15_4264903_C_T	0.92735	15	2245970	2253351	15	4283809	cis	GM_15
Glyma.15G028100	Gm15_4264903_C_T	0.90402	15	2253483	2255400	15	4283809	cis	GM_15
Glyma.15G028200	Gm15_4264903_C_T	0.88721	15	2254166	2256553	15	4283809	cis	GM_15
Glyma.15G028300	Gm15_4264903_C_T	0.98504	15	2261513	2267739	15	4283809	cis	GM_15
Glyma.15G028400	Gm15_4264903_C_T	0.8718	15	2271656	2276719	15	4283809	cis	GM_15
Glyma.15G028500	Gm15_4264903_C_T	0.86895	15	2277205	2282544	15	4283809	cis	GM_15
Glyma.15G028600	Gm15_4264903_C_T	0.99243	15	2288636	2290699	15	4283809	cis	GM_15
Glyma.15G028700	Gm15_4264903_C_T	0.94892	15	2296873	2298453	15	4283809	cis	GM_15
Glyma.15G028800	Gm15_4264903_C_T	0.94971	15	2312027	2317586	15	4283809	cis	GM_15
Glyma.15G028900	Gm15_4264903_C_T	0.9785	15	2325622	2329211	15	4283809	cis	GM_15
Glyma.15G029100	Gm15_4264903_C_T	0.97264	15	2349879	2354936	15	4283809	cis	GM_15
Glyma.15G029200	Gm15_4264903_C_T	0.92622	15	2356317	2366181	15	4283809	cis	GM_15
Glyma.15G029400	Gm15_4264903_C_T	0.97682	15	2372709	2373764	15	4283809	cis	GM_15
Glyma.15G029500	Gm15_4264903_C_T	0.8501	15	2377565	2381868	15	4283809	cis	GM_15
Glyma.15G029600	Gm15_4315169_T_C	0.97145	15	2382928	2384054	15	4334070	cis	GM_15_A
Glyma.15G029600	Gm15_4406751_T_C	0.97444	15	2382928	2384054	15	4425676	cis	GM_15_B
Glyma.15G030200	Gm15_4264903_C_T	0.83871	15	2422248	2426481	15	4283809	cis	GM_15
Glyma.15G030400	Gm15_4264903_C_T	0.91384	15	2432433	2444370	15	4283809	cis	GM_15
Glyma.15G030500	Gm15_4264903_C_T	0.86693	15	2445870	2457855	15	4283809	cis	GM_15
Glyma.15G030700	Gm15_4264903_C_T	0.97782	15	2461618	2464643	15	4283809	cis	GM_15
Glyma.15G031100	Gm15_4264903_C_T	0.92099	15	2487422	2494223	15	4283809	cis	GM_15
Glyma.15G031400	Gm15_4264903_C_T	0.93244	15	2525289	2532451	15	4283809	cis	GM_15
Glyma.15G031500	Gm15_4264903_C_T	0.85342	15	2533620	2534543	15	4283809	cis	GM_15
Glyma.15G031800	Gm15_4264903_C_T	0.9765	15	2560344	2563456	15	4283809	cis	GM_15
Glyma.15G031900	Gm15_4264903_C_T	0.93546	15	2565160	2575404	15	4283809	cis	GM_15
Glyma.15G032000	Gm15_4264903_C_T	0.9856	15	2576328	2578528	15	4283809	cis	GM_15
Glyma.15G032100	Gm15_4264903_C_T	0.94322	15	2582122	2584618	15	4283809	cis	GM_15
Glyma.15G032300	Gm15_4264903_C_T	0.9732	15	2596749	2598273	15	4283809	cis	GM_15
Glyma.15G032400	Gm15_4264903_C_T	0.90151	15	2599313	2603748	15	4283809	cis	GM_15
Glyma.15G032700	Gm15_4264903_C_T	0.82389	15	2617841	2620783	15	4283809	cis	GM_15
Glyma.15G032800	Gm15_4264903_C_T	0.93324	15	2628375	2632765	15	4283809	cis	GM_15
Glyma.15G033000	Gm15_4264903_C_T	0.7857	15	2636819	2643592	15	4283809	cis	GM_15
Glyma.15G033100	Gm15_4264903_C_T	0.99121	15	2652481	2654283	15	4283809	cis	GM_15
Glyma.15G033200	Gm15_4264903_C_T	0.88113	15	2656030	2657795	15	4283809	cis	GM_15
Glyma.15G033600	Gm15_4264903_C_T	0.89784	15	2675618	2678073	15	4283809	cis	GM_15
Glyma.15G033800	Gm15_4264903_C_T	0.98594	15	2693820	2696407	15	4283809	cis	GM_15
Glyma.15G034000	Gm15_4264903_C_T	0.88331	15	2704676	2719699	15	4283809	cis	GM_15
Glyma.15G034200	Gm15_4264903_C_T	0.97461	15	2727304	2729830	15	4283809	cis	GM_15
Glyma.15G034500	Gm15_4264903_C_T	0.98127	15	2754696	2757556	15	4283809	cis	GM_15
Glyma.15G034600	Gm15_4264903_C_T	0.96513	15	2765299	2770528	15	4283809	cis	GM_15
Glyma.15G034900	Gm15_4264903_C_T	0.88835	15	2790182	2794119	15	4283809	cis	GM_15
Glyma.15G035100	Gm15_4264903_C_T	0.98646	15	2800824	2803162	15	4283809	cis	GM_15
Glyma.15G035200	Gm15_4264903_C_T	0.9156	15	2803980	2808450	15	4283809	cis	GM_15
Glyma.15G035300	Gm15_4264903_C_T	0.83499	15	2814675	2820897	15	4283809	cis	GM_15
Glyma.15G035700	Gm15_4264903_C_T	0.9772	15	2836778	2840795	15	4283809	cis	GM_15
Glyma.15G035900	Gm15_4264903_C_T	0.92886	15	2843074	2849389	15	4283809	cis	GM_15
Glyma.15G036000	Gm15_4264903_C_T	0.90122	15	2855429	2860689	15	4283809	cis	GM_15
Glyma.15G036100	Gm15_4264903_C_T	0.98183	15	2862111	2864041	15	4283809	cis	GM_15
Glyma.15G036400	Gm15_4264903_C_T	0.92664	15	2883497	2884323	15	4283809	cis	GM_15
Glyma.15G036700	Gm15_4264903_C_T	0.93054	15	2899857	2902989	15	4283809	cis	GM_15
Glyma.15G036800	Gm15_4264903_C_T	0.81671	15	2903207	2906070	15	4283809	cis	GM_15
Glyma.15G036900	Gm15_4264903_C_T	0.79804	15	2907067	2909096	15	4283809	cis	GM_15
Glyma.15G037000	Gm15_4264903_C_T	0.91755	15	2911857	2913677	15	4283809	cis	GM_15
Glyma.15G037100	Gm15_4264903_C_T	0.92808	15	2922134	2925324	15	4283809	cis	GM_15
Glyma.15G037200	Gm15_4264903_C_T	0.82825	15	2933806	2936195	15	4283809	cis	GM_15
Glyma.15G037300	Gm15_4264903_C_T	0.9628	15	2940192	2946115	15	4283809	cis	GM_15
Glyma.15G037400	Gm15_4264903_C_T	0.96626	15	2950291	2955686	15	4283809	cis	GM_15
Glyma.15G037500	Gm15_4264903_C_T	0.98937	15	2960454	2962657	15	4283809	cis	GM_15
Glyma.15G037600	Gm15_4264903_C_T	0.98176	15	2964304	2967785	15	4283809	cis	GM_15
Glyma.15G037700	Gm15_4264903_C_T	0.96772	15	2978219	2979885	15	4283809	cis	GM_15
Glyma.15G038000	Gm15_4264903_C_T	0.97343	15	3000325	3002676	15	4283809	cis	GM_15
Glyma.15G038400	Gm15_4264903_C_T	0.94111	15	3026272	3031327	15	4283809	cis	GM_15
Glyma.15G038500	Gm15_4264903_C_T	0.87516	15	3036880	3038984	15	4283809	cis	GM_15
Glyma.15G038600	Gm15_4264903_C_T	0.83673	15	3039213	3043736	15	4283809	cis	GM_15
Glyma.15G038700	Gm15_4264903_C_T	0.96107	15	3047171	3050221	15	4283809	cis	GM_15
Glyma.15G038800	Gm15_4264903_C_T	0.96736	15	3055870	3060857	15	4283809	cis	GM_15
Glyma.15G039100	Gm15_4264903_C_T	0.84074	15	3078440	3081975	15	4283809	cis	GM_15
Glyma.15G039400	Gm15_4264903_C_T	0.91872	15	3112915	3114927	15	4283809	cis	GM_15
Glyma.15G039700	Gm15_4264903_C_T	0.83151	15	3130909	3135828	15	4283809	cis	GM_15
Glyma.15G039800	Gm15_4264903_C_T	0.94131	15	3137817	3142867	15	4283809	cis	GM_15
Glyma.15G040000	Gm15_4264903_C_T	0.77098	15	3158838	3163954	15	4283809	cis	GM_15
Glyma.15G040500	Gm15_4264903_C_T	0.78367	15	3184945	3187672	15	4283809	cis	GM_15
Glyma.15G041100	Gm15_4264903_C_T	0.97278	15	3229201	3230742	15	4283809	cis	GM_15
Glyma.15G041500	Gm15_4264903_C_T	0.95856	15	3255042	3256599	15	4283809	cis	GM_15
Glyma.15G042000	Gm15_4264903_C_T	0.95675	15	3274841	3285425	15	4283809	cis	GM_15
Glyma.15G042100	Gm15_4264903_C_T	0.9913	15	3294799	3297280	15	4283809	cis	GM_15
Glyma.15G042300	Gm15_4264903_C_T	0.88226	15	3307111	3308840	15	4283809	cis	GM_15
Glyma.15G042700	Gm15_4264903_C_T	0.95981	15	3359839	3367912	15	4283809	cis	GM_15
Glyma.15G043200	Gm15_4264903_C_T	0.87294	15	3372833	3382848	15	4283809	cis	GM_15
Glyma.15G042900	Gm15_4264903_C_T	0.9449	15	3373579	3379318	15	4283809	cis	GM_15
Glyma.15G043400	Gm15_4264903_C_T	0.88878	15	3396169	3403199	15	4283809	cis	GM_15
Glyma.15G043500	Gm15_4264903_C_T	0.84683	15	3405529	3411106	15	4283809	cis	GM_15
Glyma.15G043800	Gm15_4264903_C_T	0.97838	15	3449709	3453402	15	4283809	cis	GM_15
Glyma.15G044100	Gm15_4264903_C_T	0.94006	15	3492743	3492925	15	4283809	cis	GM_15
Glyma.15G044200	Gm15_4264903_C_T	0.908	15	3495311	3496168	15	4283809	cis	GM_15
Glyma.15G044300	Gm15_4264903_C_T	0.9536	15	3501499	3506239	15	4283809	cis	GM_15
Glyma.15G044500	Gm15_4264903_C_T	0.84057	15	3539607	3553162	15	4283809	cis	GM_15
Glyma.15G044600	Gm15_4264903_C_T	0.95299	15	3556280	3559501	15	4283809	cis	GM_15
Glyma.15G044900	Gm15_4264903_C_T	0.96116	15	3593207	3599650	15	4283809	cis	GM_15
Glyma.15G045100	Gm15_4264903_C_T	0.97564	15	3609289	3614077	15	4283809	cis	GM_15
Glyma.15G045500	Gm15_4264903_C_T	0.95248	15	3634797	3637279	15	4283809	cis	GM_15
Glyma.15G046200	Gm15_4264903_C_T	0.86332	15	3684302	3687179	15	4283809	cis	GM_15
Glyma.15G046400	Gm15_4264903_C_T	0.91598	15	3693079	3702112	15	4283809	cis	GM_15
Glyma.15G046700	Gm15_4264903_C_T	0.92586	15	3719552	3721118	15	4283809	cis	GM_15
Glyma.15G046900	Gm15_4264903_C_T	0.912	15	3729475	3731919	15	4283809	cis	GM_15
Glyma.15G047100	Gm15_4264903_C_T	0.95185	15	3736217	3746037	15	4283809	cis	GM_15
Glyma.15G047200	Gm15_4264903_C_T	0.82404	15	3748485	3751900	15	4283809	cis	GM_15
Glyma.15G047400	Gm15_4264903_C_T	0.97793	15	3755196	3758460	15	4283809	cis	GM_15
Glyma.15G047600	Gm15_4264903_C_T	0.82699	15	3762458	3768335	15	4283809	cis	GM_15
Glyma.15G047700	Gm15_4264903_C_T	0.88347	15	3774609	3777444	15	4283809	cis	GM_15
Glyma.15G047800	Gm15_4264903_C_T	0.83717	15	3777567	3783739	15	4283809	cis	GM_15
Glyma.15G048100	Gm15_4264903_C_T	0.80718	15	3795509	3810142	15	4283809	cis	GM_15
Glyma.15G048200	Gm15_4264903_C_T	0.82963	15	3812816	3815263	15	4283809	cis	GM_15
Glyma.15G048300	Gm15_4264903_C_T	0.92341	15	3815952	3819791	15	4283809	cis	GM_15
Glyma.15G048400	Gm15_4264903_C_T	1	15	3822413	3826590	15	4283809	cis	GM_15
Glyma.15G048400	Gm15_4315169_T_C	0.98268	15	3822413	3826590	15	4334070	cis	GM_15_A
Glyma.15G048600	Gm15_4264903_C_T	0.84871	15	3834827	3839002	15	4283809	cis	GM_15
Glyma.15G048700	Gm15_4264903_C_T	0.98085	15	3843077	3846975	15	4283809	cis	GM_15
Glyma.15G048900	Gm15_4264903_C_T	0.94659	15	3856517	3859007	15	4283809	cis	GM_15
Glyma.15G049100	Gm15_4264903_C_T	0.95291	15	3869436	3870986	15	4283809	cis	GM_15
Glyma.15G049400	Gm15_4264903_C_T	0.83931	15	3893769	3896616	15	4283809	cis	GM_15
Glyma.15G049500	Gm15_4264903_C_T	0.96197	15	3899625	3904237	15	4283809	cis	GM_15
Glyma.15G049600	Gm15_4264903_C_T	0.90227	15	3912079	3912820	15	4283809	cis	GM_15
Glyma.15G049700	Gm15_4264903_C_T	0.81671	15	3916210	3918569	15	4283809	cis	GM_15
Glyma.15G049800	Gm15_4264903_C_T	0.96243	15	3927843	3933656	15	4283809	cis	GM_15
Glyma.15G050500	Gm15_4264903_C_T	0.79403	15	3983578	3985337	15	4283809	cis	GM_15
Glyma.15G050600	Gm15_4264903_C_T	0.99025	15	3987107	3991529	15	4283809	cis	GM_15
Glyma.15G050700	Gm15_4264903_C_T	0.81396	15	3993784	3995860	15	4283809	cis	GM_15
Glyma.15G050800	Gm15_4264903_C_T	0.99152	15	3997913	4001197	15	4283809	cis	GM_15
Glyma.15G051000	Gm15_4264903_C_T	0.97974	15	4007336	4008283	15	4283809	cis	GM_15
Glyma.15G051100	Gm15_4264903_C_T	0.92265	15	4009895	4018121	15	4283809	cis	GM_15
Glyma.15G051200	Gm15_4264903_C_T	0.93685	15	4025824	4027347	15	4283809	cis	GM_15
Glyma.15G051400	Gm15_4264903_C_T	0.8832	15	4035140	4043645	15	4283809	cis	GM_15
Glyma.15G051500	Gm15_4264903_C_T	0.97878	15	4044021	4048207	15	4283809	cis	GM_15
Glyma.15G051700	Gm15_4264903_C_T	0.87926	15	4075068	4080380	15	4283809	cis	GM_15
Glyma.15G052000	Gm15_4264903_C_T	0.89721	15	4099684	4107040	15	4283809	cis	GM_15
Glyma.15G052300	Gm15_4264903_C_T	0.99653	15	4125248	4131346	15	4283809	cis	GM_15
Glyma.15G052400	Gm15_4264903_C_T	0.96063	15	4132856	4135122	15	4283809	cis	GM_15
Glyma.15G052500	Gm15_4264903_C_T	0.79134	15	4135111	4139868	15	4283809	cis	GM_15
Glyma.15G052600	Gm15_4264903_C_T	0.9995	15	4143223	4145151	15	4283809	cis	GM_15
Glyma.15G053300	Gm15_4264903_C_T	0.91293	15	4191208	4195746	15	4283809	cis	GM_15
Glyma.15G053500	Gm15_4264903_C_T	0.77805	15	4204776	4206970	15	4283809	cis	GM_15
Glyma.15G053600	Gm15_4264903_C_T	0.98327	15	4209474	4220726	15	4283809	cis	GM_15
Glyma.15G053700	Gm15_4264903_C_T	0.78426	15	4224743	4229800	15	4283809	cis	GM_15
Glyma.15G053800	Gm15_4264903_C_T	0.85253	15	4233402	4239799	15	4283809	cis	GM_15
Glyma.15G054100	Gm15_4264903_C_T	0.97207	15	4250422	4256072	15	4283809	cis	GM_15
Glyma.15G054200	Gm15_4264903_C_T	0.7993	15	4257393	4262267	15	4283809	cis	GM_15
Glyma.15G054500	Gm15_4264903_C_T	0.79127	15	4274887	4276923	15	4283809	cis	GM_15
Glyma.15G054600	Gm15_4264903_C_T	0.96631	15	4295527	4296772	15	4283809	cis	GM_15
Glyma.15G054700	Gm15_4264903_C_T	0.9741	15	4297127	4301404	15	4283809	cis	GM_15
Glyma.15G054800	Gm15_4264903_C_T	0.84312	15	4302422	4307202	15	4283809	cis	GM_15
Glyma.15G055000	Gm15_4264903_C_T	0.93205	15	4314309	4325139	15	4283809	cis	GM_15
Glyma.15G055100	Gm15_4264903_C_T	0.78158	15	4326815	4329488	15	4283809	cis	GM_15
Glyma.15G055200	Gm15_4264903_C_T	0.95035	15	4330953	4332402	15	4283809	cis	GM_15
Glyma.15G055500	Gm15_4264903_C_T	0.89329	15	4342571	4348791	15	4283809	cis	GM_15
Glyma.15G055600	Gm15_4264903_C_T	0.88916	15	4350474	4354855	15	4283809	cis	GM_15
Glyma.15G055700	Gm15_4264903_C_T	0.80216	15	4356583	4362253	15	4283809	cis	GM_15
Glyma.15G056000	Gm15_4264903_C_T	0.95115	15	4376185	4377342	15	4283809	cis	GM_15
Glyma.15G056200	Gm15_4264903_C_T	0.97216	15	4382605	4386505	15	4283809	cis	GM_15
Glyma.15G056300	Gm15_4264903_C_T	0.92757	15	4388474	4391404	15	4283809	cis	GM_15
Glyma.15G056400	Gm15_4264903_C_T	0.85188	15	4391485	4394118	15	4283809	cis	GM_15
Glyma.15G056500	Gm15_4264903_C_T	0.85078	15	4397004	4400972	15	4283809	cis	GM_15
Glyma.15G056600	Gm15_4264903_C_T	0.98216	15	4404973	4408724	15	4283809	cis	GM_15
Glyma.15G056800	Gm15_4264903_C_T	0.93439	15	4413670	4415441	15	4283809	cis	GM_15
Glyma.15G056900	Gm15_4264903_C_T	0.94404	15	4416473	4418569	15	4283809	cis	GM_15
Glyma.15G057100	Gm15_4264903_C_T	0.90564	15	4419063	4420006	15	4283809	cis	GM_15
Glyma.15G057300	Gm15_4264903_C_T	0.91732	15	4423953	4424787	15	4283809	cis	GM_15
Glyma.15G057400	Gm15_4264903_C_T	0.95461	15	4428040	4428372	15	4283809	cis	GM_15
Glyma.15G057600	Gm15_4264903_C_T	0.94089	15	4432971	4434066	15	4283809	cis	GM_15
Glyma.15G057800	Gm15_4264903_C_T	0.91492	15	4450904	4452397	15	4283809	cis	GM_15
Glyma.15G058100	Gm15_4264903_C_T	0.97943	15	4496203	4504901	15	4283809	cis	GM_15
Glyma.15G058200	Gm15_4264903_C_T	0.91165	15	4505954	4506702	15	4283809	cis	GM_15
Glyma.15G058300	Gm15_4264903_C_T	0.89873	15	4507281	4512274	15	4283809	cis	GM_15
Glyma.15G058700	Gm15_4264903_C_T	0.90945	15	4532184	4540562	15	4283809	cis	GM_15
Glyma.15G059100	Gm15_4264903_C_T	0.9541	15	4559413	4561117	15	4283809	cis	GM_15
Glyma.15G059400	Gm15_4264903_C_T	0.84193	15	4575395	4577638	15	4283809	cis	GM_15
Glyma.15G059500	Gm15_4264903_C_T	0.86975	15	4580536	4583265	15	4283809	cis	GM_15
Glyma.15G059600	Gm15_4264903_C_T	0.95995	15	4590780	4605112	15	4283809	cis	GM_15
Glyma.15G059700	Gm15_4264903_C_T	0.95024	15	4614893	4622378	15	4283809	cis	GM_15
Glyma.15G059800	Gm15_4264903_C_T	0.96239	15	4623527	4631327	15	4283809	cis	GM_15
Glyma.15G059900	Gm15_4264903_C_T	0.788	15	4634570	4638101	15	4283809	cis	GM_15
Glyma.15G060100	Gm15_4264903_C_T	0.96198	15	4645726	4653242	15	4283809	cis	GM_15
Glyma.15G060300	Gm15_4264903_C_T	0.91371	15	4663294	4666859	15	4283809	cis	GM_15
Glyma.15G060600	Gm15_4264903_C_T	0.8519	15	4681846	4685351	15	4283809	cis	GM_15
Glyma.15G060700	Gm15_4264903_C_T	0.96539	15	4685534	4696697	15	4283809	cis	GM_15
Glyma.15G060900	Gm15_4264903_C_T	0.95521	15	4700821	4701759	15	4283809	cis	GM_15
Glyma.15G061000	Gm15_4264903_C_T	0.96635	15	4702040	4710160	15	4283809	cis	GM_15
Glyma.15G061100	Gm15_4264903_C_T	0.94705	15	4711531	4715000	15	4283809	cis	GM_15
Glyma.15G061400	Gm15_4264903_C_T	0.97142	15	4731214	4734875	15	4283809	cis	GM_15
Glyma.15G061600	Gm15_4264903_C_T	0.88426	15	4748720	4753300	15	4283809	cis	GM_15
Glyma.15G061700	Gm15_4264903_C_T	0.95727	15	4753329	4757303	15	4283809	cis	GM_15
Glyma.15G061800	Gm15_4264903_C_T	0.87686	15	4764289	4768105	15	4283809	cis	GM_15
Glyma.15G062000	Gm15_4264903_C_T	0.88727	15	4770706	4773639	15	4283809	cis	GM_15
Glyma.15G062100	Gm15_4264903_C_T	0.97634	15	4778675	4782856	15	4283809	cis	GM_15
Glyma.15G062200	Gm15_4264903_C_T	0.79839	15	4785608	4790998	15	4283809	cis	GM_15
Glyma.15G062300	Gm15_4264903_C_T	0.9507	15	4794551	4795418	15	4283809	cis	GM_15
Glyma.15G062400	Gm15_4264903_C_T	0.95672	15	4800588	4801494	15	4283809	cis	GM_15
Glyma.15G062500	Gm15_4264903_C_T	0.9255	15	4806370	4807214	15	4283809	cis	GM_15
Glyma.15G062800	Gm15_4264903_C_T	0.97573	15	4817477	4818233	15	4283809	cis	GM_15
Glyma.15G063200	Gm15_4264903_C_T	0.9856	15	4834356	4840906	15	4283809	cis	GM_15
Glyma.15G063400	Gm15_4264903_C_T	0.89413	15	4847887	4849531	15	4283809	cis	GM_15
Glyma.15G063600	Gm15_4264903_C_T	0.84914	15	4856453	4858921	15	4283809	cis	GM_15
Glyma.15G063700	Gm15_4264903_C_T	0.92697	15	4860570	4862419	15	4283809	cis	GM_15
Glyma.15G063800	Gm15_4264903_C_T	0.93348	15	4865547	4868230	15	4283809	cis	GM_15
Glyma.15G064000	Gm15_4264903_C_T	0.76955	15	4875731	4877163	15	4283809	cis	GM_15
Glyma.15G064100	Gm15_4264903_C_T	0.97563	15	4877866	4879175	15	4283809	cis	GM_15
Glyma.15G064200	Gm15_4264903_C_T	0.88156	15	4881333	4882827	15	4283809	cis	GM_15
Glyma.15G064300	Gm15_4264903_C_T	0.95889	15	4885565	4887727	15	4283809	cis	GM_15
Glyma.15G064500	Gm15_4264903_C_T	0.85845	15	4900235	4903742	15	4283809	cis	GM_15
Glyma.15G064800	Gm15_4264903_C_T	0.9667	15	4930588	4932450	15	4283809	cis	GM_15
Glyma.15G064900	Gm15_4264903_C_T	0.94436	15	4941726	4945663	15	4283809	cis	GM_15
Glyma.15G065200	Gm15_4264903_C_T	0.93197	15	4960133	4964112	15	4283809	cis	GM_15
Glyma.15G065800	Gm15_4264903_C_T	0.85655	15	5002340	5006288	15	4283809	cis	GM_15
Glyma.15G065900	Gm15_4264903_C_T	0.79793	15	5011484	5012449	15	4283809	cis	GM_15
Glyma.15G066000	Gm15_4264903_C_T	0.9294	15	5014939	5017695	15	4283809	cis	GM_15
Glyma.15G066100	Gm15_4264903_C_T	0.98826	15	5020169	5023571	15	4283809	cis	GM_15
Glyma.15G066500	Gm15_4264903_C_T	0.92896	15	5062061	5065754	15	4283809	cis	GM_15
Glyma.15G066600	Gm15_4264903_C_T	0.90456	15	5071113	5076886	15	4283809	cis	GM_15
Glyma.15G066700	Gm15_4264903_C_T	0.84906	15	5077630	5082260	15	4283809	cis	GM_15
Glyma.15G067000	Gm15_4315169_T_C	0.97943	15	5107438	5108368	15	4334070	cis	GM_15_A
Glyma.15G067000	Gm15_4406751_T_C	0.98506	15	5107438	5108368	15	4425676	cis	GM_15_B
Glyma.15G067200	Gm15_4264903_C_T	0.95043	15	5118381	5120545	15	4283809	cis	GM_15
Glyma.15G067500	Gm15_4264903_C_T	0.95954	15	5152156	5155499	15	4283809	cis	GM_15
Glyma.15G067700	Gm15_4264903_C_T	0.96766	15	5161602	5166847	15	4283809	cis	GM_15
Glyma.15G067800	Gm15_4264903_C_T	0.87979	15	5169384	5174429	15	4283809	cis	GM_15
Glyma.15G068100	Gm15_4264903_C_T	0.98051	15	5200760	5206464	15	4283809	cis	GM_15
Glyma.15G068300	Gm15_4264903_C_T	0.95537	15	5213113	5215926	15	4283809	cis	GM_15
Glyma.15G068600	Gm15_4264903_C_T	0.96658	15	5220628	5223057	15	4283809	cis	GM_15
Glyma.15G068700	Gm15_4264903_C_T	0.96154	15	5226328	5232403	15	4283809	cis	GM_15
Glyma.15G068800	Gm15_4264903_C_T	0.96374	15	5240682	5245023	15	4283809	cis	GM_15
Glyma.15G068900	Gm15_4264903_C_T	0.96413	15	5251670	5252716	15	4283809	cis	GM_15
Glyma.15G069100	Gm15_4264903_C_T	0.91315	15	5257593	5264667	15	4283809	cis	GM_15
Glyma.15G069200	Gm15_4264903_C_T	0.97893	15	5267833	5275473	15	4283809	cis	GM_15
Glyma.15G069400	Gm15_4264903_C_T	0.97778	15	5287740	5298207	15	4283809	cis	GM_15
Glyma.15G069500	Gm15_4264903_C_T	0.888	15	5304688	5312952	15	4283809	cis	GM_15
Glyma.15G070000	Gm15_4264903_C_T	0.92832	15	5346678	5351788	15	4283809	cis	GM_15
Glyma.15G070100	Gm15_4264903_C_T	0.89386	15	5355553	5364428	15	4283809	cis	GM_15
Glyma.15G070200	Gm15_4264903_C_T	0.98326	15	5375186	5380088	15	4283809	cis	GM_15
Glyma.15G070500	Gm15_4406751_T_C	1	15	5413721	5414418	15	4425676	cis	GM_15_B
Glyma.15G070500	Gm15_4522374_C_A	1	15	5413721	5414418	15	4541338	cis	GM_15_C
Glyma.15G070700	Gm15_4264903_C_T	0.98894	15	5424597	5430524	15	4283809	cis	GM_15
Glyma.15G070900	Gm15_4264903_C_T	0.98489	15	5437415	5439585	15	4283809	cis	GM_15
Glyma.15G071000	Gm15_4264903_C_T	0.96331	15	5442392	5444214	15	4283809	cis	GM_15
Glyma.15G071200	Gm15_4264903_C_T	0.95227	15	5454619	5456600	15	4283809	cis	GM_15
Glyma.15G071300	Gm15_4264903_C_T	0.94842	15	5466051	5469568	15	4283809	cis	GM_15
Glyma.15G071400	Gm15_4264903_C_T	0.92842	15	5472252	5474619	15	4283809	cis	GM_15
Glyma.15G071600	Gm15_4264903_C_T	0.98872	15	5481672	5488866	15	4283809	cis	GM_15
Glyma.15G071800	Gm15_4264903_C_T	0.77925	15	5490173	5493523	15	4283809	cis	GM_15
Glyma.15G071900	Gm15_4264903_C_T	0.95401	15	5495729	5499198	15	4283809	cis	GM_15
Glyma.15G072000	Gm15_4264903_C_T	0.89525	15	5506392	5515281	15	4283809	cis	GM_15
Glyma.15G072100	Gm15_4264903_C_T	0.89229	15	5516887	5520287	15	4283809	cis	GM_15
Glyma.15G072200	Gm15_4264903_C_T	0.96501	15	5520876	5524949	15	4283809	cis	GM_15
Glyma.15G072600	Gm15_4264903_C_T	0.95061	15	5560760	5563018	15	4283809	cis	GM_15
Glyma.15G072800	Gm15_4264903_C_T	0.93151	15	5579722	5582119	15	4283809	cis	GM_15
Glyma.15G072900	Gm15_4264903_C_T	0.94022	15	5586009	5592298	15	4283809	cis	GM_15
Glyma.15G073000	Gm15_4264903_C_T	0.95665	15	5596074	5603092	15	4283809	cis	GM_15
Glyma.15G073200	Gm15_4264903_C_T	0.95239	15	5612775	5614113	15	4283809	cis	GM_15
Glyma.15G073400	Gm15_4264903_C_T	0.82928	15	5623203	5624267	15	4283809	cis	GM_15
Glyma.15G073500	Gm15_4264903_C_T	0.90156	15	5625253	5630921	15	4283809	cis	GM_15
Glyma.15G073700	Gm15_4264903_C_T	0.99203	15	5638401	5640743	15	4283809	cis	GM_15
Glyma.15G073900	Gm15_4264903_C_T	0.81555	15	5652939	5655792	15	4283809	cis	GM_15
Glyma.15G074000	Gm15_4264903_C_T	0.87816	15	5659386	5666706	15	4283809	cis	GM_15
Glyma.15G074100	Gm15_4264903_C_T	0.88659	15	5667350	5670146	15	4283809	cis	GM_15
Glyma.15G074400	Gm15_4264903_C_T	0.77063	15	5693490	5694785	15	4283809	cis	GM_15
Glyma.15G074500	Gm15_4264903_C_T	0.97119	15	5695321	5700996	15	4283809	cis	GM_15
Glyma.15G074600	Gm15_4264903_C_T	0.97428	15	5716534	5719077	15	4283809	cis	GM_15
Glyma.15G074800	Gm15_4264903_C_T	0.79418	15	5733950	5736407	15	4283809	cis	GM_15
Glyma.15G074900	Gm15_4264903_C_T	0.87155	15	5743571	5747315	15	4283809	cis	GM_15
Glyma.15G075400	Gm15_4264903_C_T	0.89811	15	5783504	5791904	15	4283809	cis	GM_15
Glyma.15G075500	Gm15_4264903_C_T	0.87917	15	5796985	5805789	15	4283809	cis	GM_15
Glyma.15G075600	Gm15_4264903_C_T	0.83795	15	5807697	5810177	15	4283809	cis	GM_15
Glyma.15G076300	Gm15_4264903_C_T	0.95475	15	5874515	5883550	15	4283809	cis	GM_15
Glyma.15G076500	Gm15_4264903_C_T	0.91397	15	5890322	5892013	15	4283809	cis	GM_15
Glyma.15G076800	Gm15_4264903_C_T	0.97876	15	5901589	5908379	15	4283809	cis	GM_15
Glyma.15G076900	Gm15_4264903_C_T	0.98412	15	5911140	5917593	15	4283809	cis	GM_15
Glyma.15G077000	Gm15_4264903_C_T	0.99114	15	5920704	5922109	15	4283809	cis	GM_15
Glyma.15G077100	Gm15_4264903_C_T	0.90479	15	5938260	5939895	15	4283809	cis	GM_15
Glyma.15G077200	Gm15_4264903_C_T	0.98998	15	5951380	5952854	15	4283809	cis	GM_15
Glyma.15G077300	Gm15_4264903_C_T	0.9579	15	5956565	5959196	15	4283809	cis	GM_15
Glyma.15G077400	Gm15_4264903_C_T	0.77061	15	5961286	5964034	15	4283809	cis	GM_15
Glyma.15G077600	Gm15_4264903_C_T	0.78654	15	5975195	5976878	15	4283809	cis	GM_15
Glyma.15G077800	Gm15_4264903_C_T	0.96903	15	5988504	5993072	15	4283809	cis	GM_15
Glyma.15G077900	Gm15_4264903_C_T	0.98407	15	5996630	5999931	15	4283809	cis	GM_15
Glyma.15G078000	Gm15_4264903_C_T	0.77458	15	6002091	6004624	15	4283809	cis	GM_15
Glyma.15G078200	Gm15_4264903_C_T	0.94069	15	6011928	6013735	15	4283809	cis	GM_15
Glyma.15G078300	Gm15_4264903_C_T	0.83725	15	6020602	6024367	15	4283809	cis	GM_15
Glyma.15G078600	Gm15_4264903_C_T	0.92672	15	6035650	6037148	15	4283809	cis	GM_15
Glyma.15G078800	Gm15_4264903_C_T	0.86723	15	6049763	6053996	15	4283809	cis	GM_15
Glyma.15G079000	Gm15_4264903_C_T	0.79546	15	6073322	6076988	15	4283809	cis	GM_15
Glyma.15G079100	Gm15_4264903_C_T	0.81774	15	6085551	6086993	15	4283809	cis	GM_15
Glyma.15G079200	Gm15_4264903_C_T	0.94598	15	6090030	6091113	15	4283809	cis	GM_15
Glyma.15G079600	Gm15_4264903_C_T	0.93329	15	6116120	6119140	15	4283809	cis	GM_15
Glyma.15G079700	Gm15_4264903_C_T	0.98292	15	6120773	6126367	15	4283809	cis	GM_15
Glyma.15G080000	Gm15_4264903_C_T	0.9378	15	6144582	6148417	15	4283809	cis	GM_15
Glyma.15G080100	Gm15_4264903_C_T	0.8959	15	6151421	6155387	15	4283809	cis	GM_15
Glyma.15G080200	Gm15_4264903_C_T	0.965	15	6155823	6158347	15	4283809	cis	GM_15
Glyma.15G080500	Gm15_4264903_C_T	0.95594	15	6166626	6171449	15	4283809	cis	GM_15
Glyma.15G080600	Gm15_4264903_C_T	0.88576	15	6173730	6176758	15	4283809	cis	GM_15
Glyma.15G080900	Gm15_4264903_C_T	0.86454	15	6185908	6190267	15	4283809	cis	GM_15
Glyma.15G081000	Gm15_4264903_C_T	0.99235	15	6191942	6196250	15	4283809	cis	GM_15
Glyma.15G081100	Gm15_4264903_C_T	0.98609	15	6202392	6205040	15	4283809	cis	GM_15
Glyma.15G081600	Gm15_4264903_C_T	0.84745	15	6235760	6241099	15	4283809	cis	GM_15
Glyma.15G082000	Gm15_4264903_C_T	0.80124	15	6255213	6257257	15	4283809	cis	GM_15
Glyma.15G082300	Gm15_4315169_T_C	1	15	6279334	6280973	15	4334070	cis	GM_15_A
Glyma.15G082300	Gm15_4406751_T_C	1	15	6279334	6280973	15	4425676	cis	GM_15_B
Glyma.15G082700	Gm15_4264903_C_T	0.91424	15	6300425	6302324	15	4283809	cis	GM_15
Glyma.15G082800	Gm15_4264903_C_T	0.95251	15	6319430	6327833	15	4283809	cis	GM_15
Glyma.15G083100	Gm15_4264903_C_T	0.92709	15	6349388	6354056	15	4283809	cis	GM_15
Glyma.15G083300	Gm15_4264903_C_T	0.93361	15	6364062	6368149	15	4283809	cis	GM_15
Glyma.15G083500	Gm15_4264903_C_T	0.86426	15	6381987	6386260	15	4283809	cis	GM_15
Glyma.15G083700	Gm15_4264903_C_T	0.98601	15	6403075	6406753	15	4283809	cis	GM_15
Glyma.15G084300	Gm15_4264903_C_T	0.95966	15	6466528	6472199	15	4283809	cis	GM_15
Glyma.15G084600	Gm15_4264903_C_T	0.98848	15	6494102	6497778	15	4283809	cis	GM_15
Glyma.15G084800	Gm15_4264903_C_T	0.98524	15	6510095	6512465	15	4283809	cis	GM_15
Glyma.15G084900	Gm15_4264903_C_T	0.98087	15	6521765	6522187	15	4283809	cis	GM_15
Glyma.15G085000	Gm15_4264903_C_T	0.97557	15	6524748	6525610	15	4283809	cis	GM_15
Glyma.15G085200	Gm15_4264903_C_T	0.94206	15	6531153	6535576	15	4283809	cis	GM_15
Glyma.15G085300	Gm15_4264903_C_T	0.7941	15	6539311	6542208	15	4283809	cis	GM_15
Glyma.15G085500	Gm15_4264903_C_T	0.86613	15	6554593	6556220	15	4283809	cis	GM_15
Glyma.15G085900	Gm15_4264903_C_T	0.97913	15	6594005	6601427	15	4283809	cis	GM_15
Glyma.15G086000	Gm15_4264903_C_T	0.83716	15	6603841	6604955	15	4283809	cis	GM_15
Glyma.15G086200	Gm15_4264903_C_T	0.92278	15	6615902	6619007	15	4283809	cis	GM_15
Glyma.15G086400	Gm15_4264903_C_T	0.94268	15	6635437	6637677	15	4283809	cis	GM_15
Glyma.15G086500	Gm15_4264903_C_T	0.79066	15	6644770	6649032	15	4283809	cis	GM_15
Glyma.15G086800	Gm15_4264903_C_T	0.87132	15	6653849	6658951	15	4283809	cis	GM_15
Glyma.15G087200	Gm15_4264903_C_T	0.94335	15	6679798	6681723	15	4283809	cis	GM_15
Glyma.15G087300	Gm15_4264903_C_T	0.78461	15	6723421	6725900	15	4283809	cis	GM_15
Glyma.15G087400	Gm15_4264903_C_T	0.97497	15	6730326	6733138	15	4283809	cis	GM_15
Glyma.15G087500	Gm15_4264903_C_T	0.8238	15	6735173	6739839	15	4283809	cis	GM_15
Glyma.15G087700	Gm15_4264903_C_T	0.94256	15	6746643	6749503	15	4283809	cis	GM_15
Glyma.15G088000	Gm15_4264903_C_T	0.87299	15	6758394	6760811	15	4283809	cis	GM_15
Glyma.15G088100	Gm15_4264903_C_T	0.86092	15	6764321	6771535	15	4283809	cis	GM_15
Glyma.15G088500	Gm15_4264903_C_T	0.97252	15	6800557	6806758	15	4283809	cis	GM_15
Glyma.15G089500	Gm15_4264903_C_T	0.99264	15	6885470	6889736	15	4283809	cis	GM_15
Glyma.15G089800	Gm15_4264903_C_T	0.88718	15	6916123	6918212	15	4283809	cis	GM_15
Glyma.15G089900	Gm15_4264903_C_T	0.97095	15	6920290	6922354	15	4283809	cis	GM_15
Glyma.15G090000	Gm15_4264903_C_T	0.89881	15	6922355	6924101	15	4283809	cis	GM_15
Glyma.15G090300	Gm15_4264903_C_T	0.98994	15	6952810	6957605	15	4283809	cis	GM_15
Glyma.15G090400	Gm15_4264903_C_T	0.97401	15	6957804	6963338	15	4283809	cis	GM_15
Glyma.15G090800	Gm15_4264903_C_T	0.96661	15	6973952	6975439	15	4283809	cis	GM_15
Glyma.15G091000	Gm15_4264903_C_T	0.84687	15	6983384	6990249	15	4283809	cis	GM_15
Glyma.15G091200	Gm15_4264903_C_T	0.9898	15	7035032	7038022	15	4283809	cis	GM_15
Glyma.15G091500	Gm15_4264903_C_T	0.85664	15	7047753	7054541	15	4283809	cis	GM_15
Glyma.15G091800	Gm15_4264903_C_T	0.93023	15	7069801	7074975	15	4283809	cis	GM_15
Glyma.15G091900	Gm15_4264903_C_T	0.98191	15	7077782	7081975	15	4283809	cis	GM_15
Glyma.15G092000	Gm15_4264903_C_T	0.84283	15	7085612	7094574	15	4283809	cis	GM_15
Glyma.15G092100	Gm15_4406751_T_C	1	15	7095267	7096838	15	4425676	cis	GM_15_B
Glyma.15G092100	Gm15_4522374_C_A	1	15	7095267	7096838	15	4541338	cis	GM_15_C
Glyma.15G092200	Gm15_4264903_C_T	0.96447	15	7099027	7102226	15	4283809	cis	GM_15
Glyma.15G092500	Gm15_4264903_C_T	0.94665	15	7156448	7167239	15	4283809	cis	GM_15
Glyma.15G092700	Gm15_4264903_C_T	0.95337	15	7187504	7190396	15	4283809	cis	GM_15
Glyma.15G093200	Gm15_4264903_C_T	0.89685	15	7234291	7238709	15	4283809	cis	GM_15
Glyma.15G093600	Gm15_4264903_C_T	0.95172	15	7246404	7258440	15	4283809	cis	GM_15
Glyma.15G093700	Gm15_4264903_C_T	0.97562	15	7281027	7283786	15	4283809	cis	GM_15
Glyma.15G094000	Gm15_4264903_C_T	0.77802	15	7324178	7325959	15	4283809	cis	GM_15
Glyma.15G094300	Gm15_4264903_C_T	0.77387	15	7334881	7335269	15	4283809	cis	GM_15
Glyma.15G095000	Gm15_4264903_C_T	0.8829	15	7418342	7420973	15	4283809	cis	GM_15
Glyma.15G095100	Gm15_4264903_C_T	0.91385	15	7428760	7429665	15	4283809	cis	GM_15
Glyma.15G095300	Gm15_4264903_C_T	0.98141	15	7434003	7436364	15	4283809	cis	GM_15
Glyma.15G095400	Gm15_4264903_C_T	0.79992	15	7438558	7440690	15	4283809	cis	GM_15
Glyma.15G095500	Gm15_4264903_C_T	0.94522	15	7451596	7459182	15	4283809	cis	GM_15
Glyma.15G095700	Gm15_4264903_C_T	0.94953	15	7469483	7473326	15	4283809	cis	GM_15
Glyma.15G095800	Gm15_4264903_C_T	0.86163	15	7472931	7475109	15	4283809	cis	GM_15
Glyma.15G096000	Gm15_4264903_C_T	0.77855	15	7481460	7488310	15	4283809	cis	GM_15
Glyma.15G096100	Gm15_4264903_C_T	0.81011	15	7488413	7488589	15	4283809	cis	GM_15
Glyma.15G096300	Gm15_4264903_C_T	0.9175	15	7498260	7499551	15	4283809	cis	GM_15
Glyma.15G096800	Gm15_4264903_C_T	0.83369	15	7527722	7533275	15	4283809	cis	GM_15
Glyma.15G096900	Gm15_4264903_C_T	0.93495	15	7534115	7534538	15	4283809	cis	GM_15
Glyma.15G097000	Gm15_4264903_C_T	0.93374	15	7536232	7544224	15	4283809	cis	GM_15
Glyma.15G097100	Gm15_4264903_C_T	0.94622	15	7548294	7553271	15	4283809	cis	GM_15
Glyma.15G097300	Gm15_4264903_C_T	0.96955	15	7560205	7564106	15	4283809	cis	GM_15
Glyma.15G098100	Gm15_4264903_C_T	0.78561	15	7627663	7630521	15	4283809	cis	GM_15
Glyma.15G098200	Gm15_4264903_C_T	0.95347	15	7632350	7637574	15	4283809	cis	GM_15
Glyma.15G098300	Gm15_4264903_C_T	0.99138	15	7644193	7650617	15	4283809	cis	GM_15
Glyma.15G098400	Gm15_4264903_C_T	0.95258	15	7651712	7654753	15	4283809	cis	GM_15
Glyma.15G098700	Gm15_4264903_C_T	0.80964	15	7677182	7677891	15	4283809	cis	GM_15
Glyma.15G098800	Gm15_4264903_C_T	0.97385	15	7678435	7686146	15	4283809	cis	GM_15
Glyma.15G098900	Gm15_4264903_C_T	0.95722	15	7688068	7693423	15	4283809	cis	GM_15
Glyma.15G099000	Gm15_4264903_C_T	0.98479	15	7696817	7703070	15	4283809	cis	GM_15
Glyma.15G099200	Gm15_4264903_C_T	0.91144	15	7720612	7722227	15	4283809	cis	GM_15
Glyma.15G099400	Gm15_4264903_C_T	0.97866	15	7733101	7741114	15	4283809	cis	GM_15
Glyma.15G099700	Gm15_4264903_C_T	0.89161	15	7759829	7766053	15	4283809	cis	GM_15
Glyma.15G100100	Gm15_4264903_C_T	0.89439	15	7780123	7783583	15	4283809	cis	GM_15
Glyma.15G100300	Gm15_4264903_C_T	0.81835	15	7802111	7803642	15	4283809	cis	GM_15
Glyma.15G100400	Gm15_4264903_C_T	0.95314	15	7812416	7814804	15	4283809	cis	GM_15
Glyma.15G100500	Gm15_4264903_C_T	0.98579	15	7820694	7825044	15	4283809	cis	GM_15
Glyma.15G100800	Gm15_4264903_C_T	0.96703	15	7840228	7849246	15	4283809	cis	GM_15
Glyma.15G100900	Gm15_4264903_C_T	0.96497	15	7855960	7860113	15	4283809	cis	GM_15
Glyma.15G101100	Gm15_4264903_C_T	0.84349	15	7886334	7892769	15	4283809	cis	GM_15
Glyma.15G101300	Gm15_4264903_C_T	0.8873	15	7897040	7899142	15	4283809	cis	GM_15
Glyma.15G101400	Gm15_4264903_C_T	0.89604	15	7901836	7903669	15	4283809	cis	GM_15
Glyma.15G101500	Gm15_4264903_C_T	0.9312	15	7907632	7911524	15	4283809	cis	GM_15
Glyma.15G101600	Gm15_4264903_C_T	0.93088	15	7914179	7916576	15	4283809	cis	GM_15
Glyma.15G101700	Gm15_4264903_C_T	0.97282	15	7925672	7927228	15	4283809	cis	GM_15
Glyma.15G101900	Gm15_4264903_C_T	0.96241	15	7958404	7964288	15	4283809	cis	GM_15
Glyma.15G102000	Gm15_4264903_C_T	0.90498	15	7965801	7971765	15	4283809	cis	GM_15
Glyma.15G102100	Gm15_4264903_C_T	0.96005	15	7978839	7987612	15	4283809	cis	GM_15
Glyma.15G102300	Gm15_4264903_C_T	0.9919	15	7994102	7996961	15	4283809	cis	GM_15
Glyma.15G102400	Gm15_4264903_C_T	0.9595	15	8002579	8006525	15	4283809	cis	GM_15
Glyma.15G102500	Gm15_4264903_C_T	0.95329	15	8007111	8013430	15	4283809	cis	GM_15
Glyma.15G102600	Gm15_4264903_C_T	0.77356	15	8018666	8022093	15	4283809	cis	GM_15
Glyma.15G102800	Gm15_4264903_C_T	0.88546	15	8035793	8045356	15	4283809	cis	GM_15
Glyma.15G103200	Gm15_4264903_C_T	0.77696	15	8055881	8062129	15	4283809	cis	GM_15
Glyma.15G103300	Gm15_4264903_C_T	0.97853	15	8066381	8070490	15	4283809	cis	GM_15
Glyma.15G103400	Gm15_4406751_T_C	1	15	8076215	8077291	15	4425676	cis	GM_15_B
Glyma.15G103400	Gm15_4522374_C_A	1	15	8076215	8077291	15	4541338	cis	GM_15_C
Glyma.15G103700	Gm15_4264903_C_T	0.95048	15	8080974	8087923	15	4283809	cis	GM_15
Glyma.15G103900	Gm15_4264903_C_T	0.98334	15	8129557	8132211	15	4283809	cis	GM_15
Glyma.15G104100	Gm15_4264903_C_T	0.82448	15	8148355	8149297	15	4283809	cis	GM_15
Glyma.15G104200	Gm15_4264903_C_T	0.96073	15	8150772	8154379	15	4283809	cis	GM_15
Glyma.15G104900	Gm15_4264903_C_T	0.95534	15	8210571	8213067	15	4283809	cis	GM_15
Glyma.15G105100	Gm15_4264903_C_T	0.98652	15	8240990	8246519	15	4283809	cis	GM_15
Glyma.15G105200	Gm15_4264903_C_T	0.81779	15	8251936	8252976	15	4283809	cis	GM_15
Glyma.15G105300	Gm15_4264903_C_T	0.83501	15	8255687	8260063	15	4283809	cis	GM_15
Glyma.15G105500	Gm15_4264903_C_T	0.9462	15	8271361	8272999	15	4283809	cis	GM_15
Glyma.15G105800	Gm15_4264903_C_T	0.91908	15	8283729	8286421	15	4283809	cis	GM_15
Glyma.15G106000	Gm15_4264903_C_T	0.82314	15	8307131	8316135	15	4283809	cis	GM_15
Glyma.15G106100	Gm15_4264903_C_T	0.965	15	8317796	8322054	15	4283809	cis	GM_15
Glyma.15G106200	Gm15_4264903_C_T	0.83681	15	8340289	8346058	15	4283809	cis	GM_15
Glyma.15G106300	Gm15_4264903_C_T	0.96415	15	8351039	8351236	15	4283809	cis	GM_15
Glyma.15G106500	Gm15_4264903_C_T	0.93503	15	8356636	8358583	15	4283809	cis	GM_15
Glyma.15G106700	Gm15_4264903_C_T	0.94281	15	8366485	8367572	15	4283809	cis	GM_15
Glyma.15G107000	Gm15_4264903_C_T	0.87595	15	8389337	8390049	15	4283809	cis	GM_15
Glyma.15G107100	Gm15_4264903_C_T	0.95706	15	8394915	8402251	15	4283809	cis	GM_15
Glyma.15G107200	Gm15_4264903_C_T	0.97668	15	8409686	8414671	15	4283809	cis	GM_15
Glyma.15G107400	Gm15_4264903_C_T	0.87804	15	8423509	8429196	15	4283809	cis	GM_15
Glyma.15G107700	Gm15_4264903_C_T	0.98786	15	8467019	8468465	15	4283809	cis	GM_15
Glyma.15G107900	Gm15_4264903_C_T	0.94322	15	8484079	8485970	15	4283809	cis	GM_15
Glyma.15G108000	Gm15_4264903_C_T	0.91306	15	8489418	8500190	15	4283809	cis	GM_15
Glyma.15G108200	Gm15_4264903_C_T	0.81427	15	8512403	8514657	15	4283809	cis	GM_15
Glyma.15G108300	Gm15_4264903_C_T	0.87361	15	8518412	8520954	15	4283809	cis	GM_15
Glyma.15G108700	Gm15_4264903_C_T	0.91091	15	8547484	8550958	15	4283809	cis	GM_15
Glyma.15G108900	Gm15_4264903_C_T	0.96567	15	8557480	8560853	15	4283809	cis	GM_15
Glyma.15G109300	Gm15_4264903_C_T	0.91239	15	8584537	8588233	15	4283809	cis	GM_15
Glyma.15G109400	Gm15_4264903_C_T	0.85888	15	8589477	8591413	15	4283809	cis	GM_15
Glyma.15G109500	Gm15_4264903_C_T	0.93628	15	8591856	8593774	15	4283809	cis	GM_15
Glyma.15G109800	Gm15_4264903_C_T	0.90937	15	8613326	8616083	15	4283809	cis	GM_15
Glyma.15G110000	Gm15_4264903_C_T	0.84582	15	8624531	8628224	15	4283809	cis	GM_15
Glyma.15G110100	Gm15_4264903_C_T	0.80872	15	8629375	8630458	15	4283809	cis	GM_15
Glyma.15G110300	Gm15_4264903_C_T	0.93983	15	8647169	8649876	15	4283809	cis	GM_15
Glyma.15G110400	Gm15_4264903_C_T	0.92372	15	8670876	8672815	15	4283809	cis	GM_15
Glyma.15G110600	Gm15_4264903_C_T	0.93901	15	8678098	8678782	15	4283809	cis	GM_15
Glyma.15G110700	Gm15_4264903_C_T	0.98088	15	8682658	8685213	15	4283809	cis	GM_15
Glyma.15G111000	Gm15_4264903_C_T	0.94572	15	8692505	8697919	15	4283809	cis	GM_15
Glyma.15G111400	Gm15_4264903_C_T	0.77588	15	8725982	8729794	15	4283809	cis	GM_15
Glyma.15G111500	Gm15_4264903_C_T	0.87291	15	8728706	8736267	15	4283809	cis	GM_15
Glyma.15G111700	Gm15_4264903_C_T	0.91296	15	8754555	8760895	15	4283809	cis	GM_15
Glyma.15G112000	Gm15_4264903_C_T	0.90375	15	8788728	8792704	15	4283809	cis	GM_15
Glyma.15G112100	Gm15_4264903_C_T	0.91331	15	8796403	8805644	15	4283809	cis	GM_15
Glyma.15G112600	Gm15_4264903_C_T	0.78273	15	8864042	8865005	15	4283809	cis	GM_15
Glyma.15G112900	Gm15_4264903_C_T	0.85765	15	8890694	8898857	15	4283809	cis	GM_15
Glyma.15G113000	Gm15_4264903_C_T	0.94849	15	8900883	8904030	15	4283809	cis	GM_15
Glyma.15G113200	Gm15_4264903_C_T	0.97883	15	8911602	8915910	15	4283809	cis	GM_15
Glyma.15G113300	Gm15_4264903_C_T	0.88299	15	8917957	8920922	15	4283809	cis	GM_15
Glyma.15G113400	Gm15_4264903_C_T	0.96472	15	8922141	8926889	15	4283809	cis	GM_15
Glyma.15G113600	Gm15_4264903_C_T	0.8507	15	8959813	8962275	15	4283809	cis	GM_15
Glyma.15G113700	Gm15_4264903_C_T	0.79823	15	8967440	8968561	15	4283809	cis	GM_15
Glyma.15G113800	Gm15_4264903_C_T	0.90722	15	8976993	8978992	15	4283809	cis	GM_15
Glyma.15G113900	Gm15_4264903_C_T	0.95468	15	8979921	8984053	15	4283809	cis	GM_15
Glyma.15G114100	Gm15_4264903_C_T	0.87512	15	8999168	9001915	15	4283809	cis	GM_15
Glyma.15G114700	Gm15_4264903_C_T	0.84179	15	9024267	9025694	15	4283809	cis	GM_15
Glyma.15G115000	Gm15_4264903_C_T	0.82345	15	9045318	9047577	15	4283809	cis	GM_15
Glyma.15G115100	Gm15_4264903_C_T	0.89902	15	9053766	9056711	15	4283809	cis	GM_15
Glyma.15G115400	Gm15_4264903_C_T	0.93506	15	9081677	9086514	15	4283809	cis	GM_15
Glyma.15G115500	Gm15_4264903_C_T	0.90157	15	9087902	9093221	15	4283809	cis	GM_15
Glyma.15G115600	Gm15_4264903_C_T	0.84826	15	9093454	9096411	15	4283809	cis	GM_15
Glyma.15G116300	Gm15_4264903_C_T	0.97383	15	9141617	9145667	15	4283809	cis	GM_15
Glyma.15G116500	Gm15_4264903_C_T	0.81748	15	9160515	9161398	15	4283809	cis	GM_15
Glyma.15G117200	Gm15_4264903_C_T	0.97752	15	9209252	9219823	15	4283809	cis	GM_15
Glyma.15G117900	Gm15_4264903_C_T	0.96876	15	9249424	9250358	15	4283809	cis	GM_15
Glyma.15G118000	Gm15_4264903_C_T	0.95984	15	9255443	9263663	15	4283809	cis	GM_15
Glyma.15G118100	Gm15_4264903_C_T	0.9224	15	9266014	9268089	15	4283809	cis	GM_15
Glyma.15G118200	Gm15_4264903_C_T	0.79081	15	9269125	9272223	15	4283809	cis	GM_15
Glyma.15G118300	Gm15_4264903_C_T	0.83743	15	9273007	9276308	15	4283809	cis	GM_15
Glyma.15G147100	Gm15_12264838_A_G	0.9874	15	12132569	12139383	15	12285420	cis	-
Glyma.15G219600	Gm15_41526092_G_A	0.84093	15	38433708	38438520	15	42284792	cis	-
Glyma.15G219700	Gm15_41526092_G_A	0.93459	15	38444162	38462869	15	42284792	cis	-
Glyma.15G228500	Gm15_41526092_G_A	0.93116	15	42595718	42596546	15	42284792	cis	-
Glyma.15G231700	Gm15_41526092_G_A	0.94688	15	43555162	43556599	15	42284792	cis	-
Glyma.15G234700	Gm15_41526092_G_A	0.91498	15	44130360	44138312	15	42284792	cis	-
Glyma.15G240300	Gm15_41526092_G_A	0.94184	15	45519230	45520584	15	42284792	cis	-
Glyma.15G241400	Gm15_41526092_G_A	0.92539	15	45867555	45869627	15	42284792	cis	-
Glyma.15G244400	Gm15_41526092_G_A	0.93069	15	46583957	46585136	15	42284792	cis	-
Glyma.15G246100	Gm15_41526092_G_A	0.962	15	46884629	46894580	15	42284792	cis	-
Glyma.15G246500	Gm15_41526092_G_A	0.96775	15	46956628	46962848	15	42284792	cis	-
Glyma.15G246700	Gm15_41526092_G_A	0.93401	15	46962849	46964574	15	42284792	cis	-
Glyma.15G247500	Gm15_41526092_G_A	0.96512	15	47208343	47214335	15	42284792	cis	-
Glyma.16G098100	Gm16_20054798_T_C	0.82195	16	18973369	18985630	16	20258606	cis	-
Glyma.16G186100	Gm16_33875871_T_C	0.97223	16	34768992	34773409	16	34372952	cis	-
Glyma.16G190600	Gm16_33875871_T_C	0.96512	16	35301957	35305361	16	34372952	cis	-
Glyma.17G105400	Gm17_13487812_A_G	0.86412	17	8272162	8275122	17	13225475	cis	GM_15_C
Glyma.17G106900	Gm17_13487812_A_G	0.76994	17	8398625	8399832	17	13225475	cis	GM_15_C
Glyma.17G109500	Gm17_13487812_A_G	0.86198	17	8574055	8582602	17	13225475	cis	GM_15_C
Glyma.17G110400	Gm17_13487812_A_G	0.88292	17	8654237	8654861	17	13225475	cis	GM_15_C
Glyma.17G110600	Gm17_13487812_A_G	0.84561	17	8660704	8669300	17	13225475	cis	GM_15_C
Glyma.17G110800	Gm17_13487812_A_G	0.89032	17	8683087	8687855	17	13225475	cis	GM_15_C
Glyma.17G111200	Gm17_13487812_A_G	0.88386	17	8724643	8731329	17	13225475	cis	GM_15_C
Glyma.17G112600	Gm17_13487812_A_G	0.86576	17	8889468	8894404	17	13225475	cis	GM_15_C
Glyma.17G113000	Gm17_13487812_A_G	0.9044	17	8922288	8923956	17	13225475	cis	GM_15_C
Glyma.17G114100	Gm17_13487812_A_G	0.86288	17	9042968	9045065	17	13225475	cis	GM_15_C
Glyma.17G114700	Gm17_13487812_A_G	0.91509	17	9074437	9077350	17	13225475	cis	GM_15_C
Glyma.17G114800	Gm17_13487812_A_G	0.96127	17	9088001	9091473	17	13225475	cis	GM_15_C
Glyma.17G115500	Gm17_13487812_A_G	0.87794	17	9140214	9143670	17	13225475	cis	GM_15_C
Glyma.17G116200	Gm17_13487812_A_G	0.79719	17	9181066	9183991	17	13225475	cis	GM_15_C
Glyma.17G117500	Gm17_13487812_A_G	0.92531	17	9254026	9257459	17	13225475	cis	GM_15_C
Glyma.17G117800	Gm17_13487812_A_G	0.91095	17	9273335	9275159	17	13225475	cis	GM_15_C
Glyma.17G118300	Gm17_13487812_A_G	0.89872	17	9362502	9369383	17	13225475	cis	GM_15_C
Glyma.17G119400	Gm17_13487812_A_G	0.7844	17	9422086	9440192	17	13225475	cis	GM_15_C
Glyma.17G119800	Gm17_13487812_A_G	0.78257	17	9486346	9489951	17	13225475	cis	GM_15_C
Glyma.17G120200	Gm17_13487812_A_G	0.88537	17	9548001	9551319	17	13225475	cis	GM_15_C
Glyma.17G121000	Gm17_13487812_A_G	0.97594	17	9640525	9642160	17	13225475	cis	GM_15_C
Glyma.17G121200	Gm17_13487812_A_G	0.84061	17	9655139	9663557	17	13225475	cis	GM_15_C
Glyma.17G122200	Gm17_13487812_A_G	0.82568	17	9779168	9783148	17	13225475	cis	GM_15_C
Glyma.17G122700	Gm17_13487812_A_G	0.79157	17	9804110	9809790	17	13225475	cis	GM_15_C
Glyma.17G123100	Gm17_13487812_A_G	0.80458	17	9817556	9819604	17	13225475	cis	GM_15_C
Glyma.17G123500	Gm17_13487812_A_G	0.77337	17	9844181	9845760	17	13225475	cis	GM_15_C
Glyma.17G124200	Gm17_13487812_A_G	0.95217	17	9915769	9920971	17	13225475	cis	GM_15_C
Glyma.17G124400	Gm17_13487812_A_G	0.8033	17	9928270	9933692	17	13225475	cis	GM_15_C
Glyma.17G126200	Gm17_13487812_A_G	0.84098	17	10054028	10058177	17	13225475	cis	GM_15_C
Glyma.17G129100	Gm17_13487812_A_G	0.80482	17	10342104	10348017	17	13225475	cis	GM_15_C
Glyma.17G129300	Gm17_13487812_A_G	0.94893	17	10368827	10373379	17	13225475	cis	GM_15_C
Glyma.17G129500	Gm17_13487812_A_G	0.8339	17	10375929	10379136	17	13225475	cis	GM_15_C
Glyma.17G129600	Gm17_13487812_A_G	0.79222	17	10379308	10386559	17	13225475	cis	GM_15_C
Glyma.17G130200	Gm17_13487812_A_G	0.87673	17	10424878	10430353	17	13225475	cis	GM_15_C
Glyma.17G130700	Gm17_13487812_A_G	0.8429	17	10462043	10467506	17	13225475	cis	GM_15_C
Glyma.17G130800	Gm17_13487812_A_G	0.79894	17	10470141	10473395	17	13225475	cis	GM_15_C
Glyma.17G132700	Gm17_13487812_A_G	0.86896	17	10684402	10692792	17	13225475	cis	GM_15_C
Glyma.17G133000	Gm17_13487812_A_G	0.77386	17	10708599	10719596	17	13225475	cis	GM_15_C
Glyma.17G133200	Gm17_13487812_A_G	0.89942	17	10731906	10736593	17	13225475	cis	GM_15_C
Glyma.17G133300	Gm17_13487812_A_G	0.89865	17	10738545	10740173	17	13225475	cis	GM_15_C
Glyma.17G134500	Gm17_13487812_A_G	0.79036	17	10831729	10837356	17	13225475	cis	GM_15_C
Glyma.17G135000	Gm17_13487812_A_G	0.82337	17	10860987	10864945	17	13225475	cis	GM_15_C
Glyma.17G135200	Gm17_13487812_A_G	0.89651	17	10873060	10877329	17	13225475	cis	GM_15_C
Glyma.17G135400	Gm17_13487812_A_G	0.85455	17	10890112	10895120	17	13225475	cis	GM_15_C
Glyma.17G135600	Gm17_13487812_A_G	0.80438	17	10923856	10927001	17	13225475	cis	GM_15_C
Glyma.17G136000	Gm17_13487812_A_G	0.79333	17	10964875	10968795	17	13225475	cis	GM_15_C
Glyma.17G136300	Gm17_13487812_A_G	0.86219	17	10998835	11002776	17	13225475	cis	GM_15_C
Glyma.17G136400	Gm17_13487812_A_G	0.94538	17	11018767	11020308	17	13225475	cis	GM_15_C
Glyma.17G136900	Gm17_13487812_A_G	0.89545	17	11057231	11061192	17	13225475	cis	GM_15_C
Glyma.17G138600	Gm17_13487812_A_G	0.84486	17	11234767	11239411	17	13225475	cis	GM_15_C
Glyma.17G141500	Gm17_13487812_A_G	0.93581	17	11485744	11492940	17	13225475	cis	GM_15_C
Glyma.17G141700	Gm17_13487812_A_G	0.86426	17	11523871	11527477	17	13225475	cis	GM_15_C
Glyma.17G142000	Gm17_13487812_A_G	0.8136	17	11539676	11546415	17	13225475	cis	GM_15_C
Glyma.17G142500	Gm17_13487812_A_G	0.79282	17	11583679	11587156	17	13225475	cis	GM_15_C
Glyma.17G142800	Gm17_13487812_A_G	0.88302	17	11613479	11617748	17	13225475	cis	GM_15_C
Glyma.17G143400	Gm17_13487812_A_G	0.90724	17	11653327	11660305	17	13225475	cis	GM_15_C
Glyma.17G143500	Gm17_13487812_A_G	0.89934	17	11661990	11673874	17	13225475	cis	GM_15_C
Glyma.17G145700	Gm17_13487812_A_G	0.8973	17	11966314	11982735	17	13225475	cis	GM_15_C
Glyma.17G146700	Gm17_13487812_A_G	0.89136	17	12106586	12116978	17	13225475	cis	GM_15_C
Glyma.17G147400	Gm17_13487812_A_G	0.78276	17	12147021	12148922	17	13225475	cis	GM_15_C
Glyma.17G147600	Gm17_13487812_A_G	0.83325	17	12171390	12174070	17	13225475	cis	GM_15_C
Glyma.17G147700	Gm17_13487812_A_G	0.88905	17	12177671	12188732	17	13225475	cis	GM_15_C
Glyma.17G147900	Gm17_13487812_A_G	0.80971	17	12194643	12196668	17	13225475	cis	GM_15_C
Glyma.17G148000	Gm17_13487812_A_G	0.88057	17	12197282	12201361	17	13225475	cis	GM_15_C
Glyma.17G149100	Gm17_13487812_A_G	0.90731	17	12362152	12372679	17	13225475	cis	GM_15_C
Glyma.17G151800	Gm17_13487812_A_G	0.81828	17	12647954	12662314	17	13225475	cis	GM_15_C
Glyma.17G152600	Gm17_13487812_A_G	0.97394	17	12715563	12717211	17	13225475	cis	GM_15_C
Glyma.17G153300	Gm17_13487812_A_G	0.97457	17	12841610	12847583	17	13225475	cis	GM_15_C
Glyma.17G153800	Gm17_13487812_A_G	0.76994	17	12914000	12919046	17	13225475	cis	GM_15_C
Glyma.17G155500	Gm17_13487812_A_G	0.79644	17	13164243	13165776	17	13225475	cis	GM_15_C
Glyma.17G158400	Gm17_13487812_A_G	0.85355	17	13622008	13625756	17	13225475	cis	GM_15_C
Glyma.17G160400	Gm17_13487812_A_G	0.85234	17	13914956	13919712	17	13225475	cis	GM_15_C
Glyma.17G160600	Gm17_13487812_A_G	0.78213	17	13948629	13954843	17	13225475	cis	GM_15_C
Glyma.17G161600	Gm17_13487812_A_G	0.96035	17	14084020	14097997	17	13225475	cis	GM_15_C
Glyma.17G161700	Gm17_13487812_A_G	0.80545	17	14112331	14114364	17	13225475	cis	GM_15_C
Glyma.17G161900	Gm17_13487812_A_G	0.78395	17	14147978	14153289	17	13225475	cis	GM_15_C
Glyma.17G163700	Gm17_13487812_A_G	0.81627	17	14613303	14621128	17	13225475	cis	GM_15_C
Glyma.17G163900	Gm17_13487812_A_G	0.78145	17	14630427	14636821	17	13225475	cis	GM_15_C
Glyma.17G164400	Gm17_13487812_A_G	0.80754	17	14719695	14721628	17	13225475	cis	GM_15_C
Glyma.17G164600	Gm17_13487812_A_G	0.88109	17	14781161	14794536	17	13225475	cis	GM_15_C
Glyma.17G165100	Gm17_13487812_A_G	0.76961	17	14876473	14880114	17	13225475	cis	GM_15_C
Glyma.17G165200	Gm17_13487812_A_G	0.79047	17	14890177	14894843	17	13225475	cis	GM_15_C
Glyma.17G165800	Gm17_13487812_A_G	0.796	17	15120283	15122459	17	13225475	cis	GM_15_C
Glyma.17G166000	Gm17_13487812_A_G	0.79581	17	15145459	15159345	17	13225475	cis	GM_15_C
Glyma.17G166200	Gm17_13487812_A_G	0.861	17	15165279	15168381	17	13225475	cis	GM_15_C
Glyma.17G166800	Gm17_13487812_A_G	0.94391	17	15237321	15251730	17	13225475	cis	GM_15_C
Glyma.17G166900	Gm17_13487812_A_G	0.86398	17	15254236	15258810	17	13225475	cis	GM_15_C
Glyma.17G168300	Gm17_13487812_A_G	0.85432	17	15554450	15557068	17	13225475	cis	GM_15_C
Glyma.17G169400	Gm17_13487812_A_G	0.93217	17	15711815	15724593	17	13225475	cis	GM_15_C
Glyma.17G170300	Gm17_13487812_A_G	0.9001	17	15975184	15979979	17	13225475	cis	GM_15_C
Glyma.17G170400	Gm17_13487812_A_G	0.89119	17	16032551	16050559	17	13225475	cis	GM_15_C
Glyma.17G173000	Gm17_13487812_A_G	0.81502	17	17775297	17776803	17	13225475	cis	GM_15_C
Glyma.17G174600	Gm17_13487812_A_G	0.78032	17	18200851	18202034	17	13225475	cis	GM_15_C
Glyma.18G200400	Gm18_53457728_G_A	0.99286	18	47975284	47980421	18	49185950	cis	GM_18
Glyma.18G200400	Gm18_53810098_C_A	0.9931	18	47975284	47980421	18	49536028	cis	GM_18_A
Glyma.18G270900	Gm18_59830615_A_C	0.83965	18	55438919	55441546	18	55549922	cis	-
Glyma.19G136600	Gm19_39261055_G_A	0.857	19	39787375	39790312	19	39462292	cis	-
Glyma.19G140300	Sct_010	0.78332	19	40170449	40174411	19	41380452	cis	-
Glyma.19G140400	Sct_010	0.93389	19	40176765	40178948	19	41380452	cis	-
Glyma.19G213000	BARCSOYSSR_19_1452	0.97129	19	46654536	46655820	19	47528159	cis	GM_19_A
Glyma.19G213000	Glyma19g41210	0.97092	19	46654536	46655820	19	47633059	cis	GM_19_B
Glyma.19G224300	Glyma19g41210	0.99388	19	47645626	47647217	19	47633059	cis	GM_19_B
Glyma.19G255500	Gm19_49885090_G_A	1	19	49997385	50002393	19	50006252	cis	-
Glyma.U000100	Gm01_3016694_A_G	0.83871	NA	NA	NA	1	3033126	NA	GM_1
Glyma.U000400	Gm01_3016694_A_G	0.9702	NA	NA	NA	1	3033126	NA	GM_1
Glyma.U000500	Gm01_3016694_A_G	0.92408	NA	NA	NA	1	3033126	NA	GM_1
Glyma.U000800	Gm01_3016694_A_G	0.80527	NA	NA	NA	1	3033126	NA	GM_1
Glyma.U000900	Gm01_3016694_A_G	0.92257	NA	NA	NA	1	3033126	NA	GM_1
Glyma.U001200	Gm01_3016694_A_G	0.85385	NA	NA	NA	1	3033126	NA	GM_1
Glyma.U001900	Gm01_3016694_A_G	0.77762	NA	NA	NA	1	3033126	NA	GM_1
Glyma.U003000	Gm01_3016694_A_G	0.92738	NA	NA	NA	1	3033126	NA	GM_1
Glyma.U003400	Gm01_3016694_A_G	0.966	NA	NA	NA	1	3033126	NA	GM_1
Glyma.U003500	Gm01_3016694_A_G	0.82332	NA	NA	NA	1	3033126	NA	GM_1
Glyma.U003600	Gm01_3016694_A_G	0.83914	NA	NA	NA	1	3033126	NA	GM_1
Glyma.U004200	Gm01_3016694_A_G	0.78623	NA	NA	NA	1	3033126	NA	GM_1
Glyma.U005300	Gm01_3016694_A_G	0.8122	NA	NA	NA	1	3033126	NA	GM_1
Glyma.U006200	Gm01_3016694_A_G	0.79739	NA	NA	NA	1	3033126	NA	GM_1
Glyma.U007000	Gm01_3016694_A_G	0.88335	NA	NA	NA	1	3033126	NA	GM_1
Glyma.U007700	Gm01_3016694_A_G	0.96641	NA	NA	NA	1	3033126	NA	GM_1
Glyma.U008300	Gm01_3016694_A_G	0.91928	NA	NA	NA	1	3033126	NA	GM_1
Glyma.U008800	Gm01_3016694_A_G	0.97941	NA	NA	NA	1	3033126	NA	GM_1
Glyma.U008900	Gm01_3016694_A_G	0.94815	NA	NA	NA	1	3033126	NA	GM_1
Glyma.U009200	Gm01_3016694_A_G	0.93758	NA	NA	NA	1	3033126	NA	GM_1
Glyma.U009500	Gm01_3016694_A_G	0.99777	NA	NA	NA	1	3033126	NA	GM_1
Glyma.U009600	Gm01_3016694_A_G	0.91116	NA	NA	NA	1	3033126	NA	GM_1
Glyma.U010000	Gm01_3016694_A_G	0.98931	NA	NA	NA	1	3033126	NA	GM_1
Glyma.U010600	Gm01_3016694_A_G	0.96764	NA	NA	NA	1	3033126	NA	GM_1
Glyma.U011000	Gm01_3016694_A_G	0.83473	NA	NA	NA	1	3033126	NA	GM_1
Glyma.U011100	Gm01_3016694_A_G	0.99391	NA	NA	NA	1	3033126	NA	GM_1
Glyma.U011300	Gm01_3016694_A_G	0.93136	NA	NA	NA	1	3033126	NA	GM_1
Glyma.U011400	Gm01_3016694_A_G	0.93998	NA	NA	NA	1	3033126	NA	GM_1
Glyma.U011600	Gm01_3016694_A_G	0.85713	NA	NA	NA	1	3033126	NA	GM_1
Glyma.U011900	Gm01_3016694_A_G	0.8846	NA	NA	NA	1	3033126	NA	GM_1
Glyma.U012000	Gm01_3016694_A_G	0.8157	NA	NA	NA	1	3033126	NA	GM_1
Glyma.U012100	Gm01_3016694_A_G	0.97252	NA	NA	NA	1	3033126	NA	GM_1
[truncated: 112,204 more rows]

## Sheet: Table S3
Table S3. Significant enrichment of eQTL hotspots for inoculated treatment. Hotspots classified as a single SNP linked to the expression of >20 genes. Go enrichment completed using agriGO (http://bioinfo.cau.edu.cn/sgriGO/) singular enrichment analysis. Go terms were condensed using REVIGO.
Hotspot GM_1
GO ID	OntologyA	Description	FrequencyB	log10 p-valueC
GO:0005622	C	intracellular	69.11%	-23.6198
GO:0044424	C	intracellular part	67.85%	-22.0809
GO:0043226	C	organelle	59.41%	-19.1079
GO:0043229	C	intracellular organelle	59.33%	-19.1079
GO:0005737	C	cytoplasm	48.59%	-18.3768
GO:0043227	C	membrane-bounded organelle	56.99%	-14.0044
GO:0043231	C	intracellular membrane-bounded organelle	56.35%	-13.8239
GO:0044444	C	cytoplasmic part	40.79%	-12.6778
GO:0032991	C	macromolecular complex	14.80%	-11.3768
GO:0046907	P	intracellular transport	2.26%	-10.2291
GO:0005198	F	structural molecule activity	2.73%	-9.4685
GO:0005634	C	nucleus	26.05%	-9.2518
GO:0043228	C	non-membrane-bounded organelle	8.58%	-9.1675
GO:0006412	P	translation	3.31%	-8.9586
GO:0005623	C	cell	79.37%	-8.8539
GO:0044464	C	cell part	79.23%	-8.8539
GO:0008270	F	zinc ion binding	6.18%	-8.0809
GO:0044422	C	organelle part	26.90%	-7.585
GO:0044446	C	intracellular organelle part	26.85%	-7.585
GO:0030529	C	intracellular ribonucleoprotein complex	4.63%	-7.3665
GO:0003735	F	structural constituent of ribosome	2.05%	-7.1427
GO:0044431	C	Golgi apparatus part	3.02%	-6.8861
GO:0003723	F	RNA binding	8.74%	-6.5086
GO:0010467	P	gene expression	18.30%	-6.0269
GO:0009987	P	cellular process	58.83%	-5.9586
GO:0012505	C	endomembrane system	11.71%	-5.9586
GO:0016051	P	carbohydrate biosynthetic process	1.44%	-5.9208
GO:0009058	P	biosynthetic process	24.43%	-5.8539
GO:0035556	P	intracellular signal transduction	3.11%	-5.8539
GO:0019538	P	protein metabolic process	19.01%	-5.4202
GO:0010033	P	response to organic substance	8.58%	-5.1938
GO:0004221	F	(obsolete) ubiquitin thiolesterase activity	0.56%	-4.8861
GO:0048475	C	coated membrane	0.25%	-4.6198
GO:0030117	C	membrane coat	0.25%	-4.6198
GO:0016874	F	ligase activity	1.38%	-4.4437
GO:0009719	P	response to endogenous stimulus	7.36%	-4.3872
GO:0019001	F	guanyl nucleotide binding	1.57%	-4.3565
GO:0005525	F	GTP binding	1.46%	-4.3279
GO:0042623	F	ATPase activity, coupled	2.24%	-4.301
GO:0031982	C	vesicle	2.95%	-4.0458
GO:0031410	C	cytoplasmic vesicle	2.88%	-4.0458
GO:0016311	P	dephosphorylation	1.52%	-3.9586
GO:0016790	F	thiolester hydrolase activity	0.21%	-3.7447
GO:0016881	F	acid-amino acid ligase activity	0.11%	-3.6576
GO:0035091	F	phosphatidylinositol binding	0.29%	-3.4089
GO:0023052	P	signaling	8.91%	-3.3768
GO:0023060	P	(obsolete) signal transmission	0.56%	-3.3768
GO:0044427	C	chromosomal part	1.58%	-3.3768
GO:0003676	F	nucleic acid binding	22.55%	-3.3565
GO:0016592	C	mediator complex	0.25%	-3.1675
GO:0031974	C	membrane-enclosed lumen	6.23%	-2.9208
GO:0042254	P	ribosome biogenesis	2.13%	-2.8239
GO:0060589	F	nucleoside-triphosphatase regulator activity	0.48%	-2.7959
GO:0044237	P	cellular metabolic process	46.46%	-2.7696
GO:0031975	C	envelope	6.06%	-2.7696
GO:0008831	F	dTDP-4-dehydrorhamnose reductase activity	0.01%	-2.7696
GO:0044429	C	mitochondrial part	2.73%	-2.7212
GO:0009056	P	catabolic process	8.12%	-2.6576
GO:0015144	F	carbohydrate transmembrane transporter activity	0.47%	-2.6576
GO:0004842	F	ubiquitin-protein transferase activity	3.49%	-2.6383
GO:0019787	F	ubiquitin-like protein transferase activity	3.51%	-2.6383
GO:0004298	F	threonine-type endopeptidase activity	0.14%	-2.6198
GO:0051082	F	unfolded protein binding	0.51%	-2.585
GO:0017016	F	Ras GTPase binding	0.30%	-2.4949
GO:0008017	F	microtubule binding	0.70%	-2.4202
GO:0005801	C	cis-Golgi network	0.06%	-2.3768
GO:0044425	C	membrane part	31.59%	-2.3098
GO:0005739	C	mitochondrion	7.37%	-1.9208
GO:0005956	C	protein kinase CK2 complex	0.03%	-1.8861
Hotspots GM_2_B
GO:0044424	C	intracellular part	67.85%	-19.0862
GO:0043226	C	organelle	59.41%	-17.8539
GO:0043229	C	intracellular organelle	59.33%	-17.8539
GO:0005737	C	cytoplasm	48.59%	-15.1487
GO:0003723	F	RNA binding	8.74%	-12.6198
GO:0043231	C	intracellular membrane-bounded organelle	56.35%	-12.4559
GO:0032991	C	macromolecular complex	14.80%	-12.3188
GO:0043227	C	membrane-bounded organelle	56.99%	-12.2441
GO:0044444	C	cytoplasmic part	40.79%	-12.0
GO:0043228	C	non-membrane-bounded organelle	8.58%	-11.3279
GO:0044422	C	organelle part	26.90%	-9.5086
GO:0044446	C	intracellular organelle part	26.85%	-9.5086
GO:0005623	C	cell	79.37%	-8.4437
GO:0044464	C	cell part	79.23%	-8.4437
GO:0005634	C	nucleus	26.05%	-8.3872
GO:0030529	C	intracellular ribonucleoprotein complex	4.63%	-8.0862
GO:0035556	P	intracellular signal transduction	3.11%	-7.4559
GO:0006511	P	ubiquitin-dependent protein catabolic process	2.87%	-7.1739
GO:0005198	F	structural molecule activity	2.73%	-7.0757
GO:0005525	F	GTP binding	1.46%	-7.0362
GO:0004221	F	(obsolete) ubiquitin thiolesterase activity	0.56%	-7.0
GO:0019001	F	guanyl nucleotide binding	1.57%	-6.9586
GO:0003735	F	structural constituent of ribosome	2.05%	-6.6383
GO:0044427	C	chromosomal part	1.58%	-5.8239
GO:0010467	P	gene expression	18.30%	-5.2924
GO:0016790	F	thiolester hydrolase activity	0.21%	-5.2676
GO:0009987	P	cellular process	58.83%	-5.1135
GO:0008270	F	zinc ion binding	6.18%	-4.8861
GO:0019538	P	protein metabolic process	19.01%	-4.8861
GO:0046907	P	intracellular transport	2.26%	-4.8539
GO:0031974	C	membrane-enclosed lumen	6.23%	-4.7447
GO:0006396	P	RNA processing	3.63%	-4.0862
GO:0042623	F	ATPase activity, coupled	2.24%	-4.0269
GO:0009058	P	biosynthetic process	24.43%	-4.0
GO:0065003	P	macromolecular complex assembly	3.22%	-3.9586
GO:0009056	P	catabolic process	8.12%	-3.8861
GO:0006457	P	protein folding	0.76%	-3.7447
GO:0003755	F	peptidyl-prolyl cis-trans isomerase activity	0.30%	-3.7212
GO:0044429	C	mitochondrial part	2.73%	-3.4089
GO:0044451	C	nucleoplasm part	1.85%	-3.3372
GO:0003676	F	nucleic acid binding	22.55%	-3.3279
GO:0016272	C	prefoldin complex	0.04%	-3.3188
GO:0070085	P	glycosylation	0.55%	-3.2924
GO:0006486	P	protein glycosylation	0.48%	-3.2924
GO:0016853	F	isomerase activity	1.42%	-3.1938
GO:0012505	C	endomembrane system	11.71%	-3.1612
GO:0008047	F	enzyme activator activity	0.62%	-3.0269
GO:0019773	C	proteasome core complex, alpha-subunit complex	0.07%	-3.0
GO:0005622	C	intracellular	69.11%	-20.8239
GO:0005739	C	mitochondrion	7.37%	-2.9586
GO:0005789	C	endoplasmic reticulum membrane	2.48%	-2.8239
GO:0005801	C	cis-Golgi network	0.06%	-2.8239
GO:0044237	P	cellular metabolic process	46.46%	-2.8239
GO:0032993	C	protein-DNA complex	0.45%	-2.7696
GO:0043414	P	macromolecule methylation	0.93%	-2.7447
GO:0022890	F	inorganic cation transmembrane transporter activity	1.70%	-2.7212
GO:0071212	C	subsynaptic reticulum	1.38%	-2.6778
GO:0044425	C	membrane part	31.59%	-2.5376
GO:0006323	P	DNA packaging	0.22%	-2.4202
GO:0006909	P	phagocytosis	0.00%	-2.4202
GO:0006289	P	nucleotide-excision repair	0.14%	-2.3872
GO:0043170	P	macromolecule metabolic process	38.03%	-2.3565
GO:0046146	P	tetrahydrobiopterin metabolic process	0.01%	-2.3565
GO:0023052	P	signaling	8.91%	-2.2441
GO:0023060	P	(obsolete) signal transmission	0.56%	-2.2441
GO:0043087	P	regulation of GTPase activity	0.51%	-2.2291
GO:0031975	C	envelope	6.06%	-2.2076
GO:0033176	C	proton-transporting V-type ATPase complex	0.12%	-2.1079
Hotspot GM_11
GO:0005622	C	intracellular	69.11%	-10.7959
GO:0044424	C	intracellular part	67.85%	-10.6383
GO:0003723	F	RNA binding	8.74%	-9.1487
GO:0043231	C	intracellular membrane-bounded organelle	56.35%	-8.6576
GO:0005737	C	cytoplasm	48.59%	-8.6021
GO:0043227	C	membrane-bounded organelle	56.99%	-8.5376
GO:0043229	C	intracellular organelle	59.33%	-8.0315
GO:0043226	C	organelle	59.41%	-8.0315
GO:0032991	C	macromolecular complex	14.80%	-7.0555
GO:0035556	P	intracellular signal transduction	3.11%	-6.0809
GO:0005634	C	nucleus	26.05%	-5.9586
GO:0016879	F	ligase activity, forming carbon-nitrogen bonds	0.37%	-5.3768
GO:0031974	C	membrane-enclosed lumen	6.23%	-5.2441
GO:0044444	C	cytoplasmic part	40.79%	-5.1367
GO:0046907	P	intracellular transport	2.26%	-5.1367
GO:0044446	C	intracellular organelle part	26.85%	-4.9586
GO:0044422	C	organelle part	26.90%	-4.9586
GO:0016874	F	ligase activity	1.38%	-4.8861
GO:0009987	P	cellular process	58.83%	-4.8539
GO:0022607	P	cellular component assembly	3.95%	-4.6198
GO:0023060	P	(obsolete) signal transmission	0.56%	-4.585
GO:0009056	P	catabolic process	8.12%	-4.585
GO:0005525	F	GTP binding	1.46%	-4.5528
GO:0016311	P	dephosphorylation	1.52%	-4.5528
GO:0016567	P	protein ubiquitination	3.84%	-4.5376
GO:0044451	C	nucleoplasm part	1.85%	-4.4318
GO:0044464	C	cell part	79.23%	-4.3468
GO:0005623	C	cell	79.37%	-4.3468
GO:0043412	P	macromolecule modification	15.90%	-4.301
GO:0033180	C	proton-transporting V-type ATPase, V1 domain	0.04%	-4.2924
GO:0019001	F	guanyl nucleotide binding	1.57%	-4.2518
GO:0023052	P	signaling	8.91%	-4.0969
GO:0008270	F	zinc ion binding	6.18%	-4.0458
GO:0060589	F	nucleoside-triphosphatase regulator activity	0.48%	-4.0
GO:0019538	P	protein metabolic process	19.01%	-4.0
GO:0003676	F	nucleic acid binding	22.55%	-3.7696
GO:0007033	P	vacuole organization	0.19%	-3.7447
GO:0006366	P	transcription from RNA polymerase II promoter	2.43%	-3.699
GO:0004721	F	phosphoprotein phosphatase activity	0.93%	-3.5686
GO:0043687	P	post-translational protein modification	0.04%	-3.4089
GO:0005801	C	cis-Golgi network	0.06%	-3.3468
GO:0051336	P	regulation of hydrolase activity	0.78%	-3.3279
GO:0004221	F	(obsolete) ubiquitin thiolesterase activity	0.56%	-3.1135
GO:0006914	P	autophagy	0.27%	-3.0362
GO:0044431	C	Golgi apparatus part	3.02%	-2.8861
GO:0000155	F	phosphorelay sensor kinase activity	0.10%	-2.8861
GO:0016775	F	phosphotransferase activity, nitrogenous group as acceptor	0.10%	-2.8861
GO:0003924	F	GTPase activity	0.96%	-2.8861
GO:0004842	F	ubiquitin-protein transferase activity	3.49%	-2.8861
GO:0019787	F	ubiquitin-like protein transferase activity	3.51%	-2.8861
GO:0044237	P	cellular metabolic process	46.46%	-2.7959
GO:0010467	P	gene expression	18.30%	-2.7447
GO:0009058	P	biosynthetic process	24.43%	-2.7447
GO:0000151	C	ubiquitin ligase complex	1.24%	-2.5528
GO:0008194	F	UDP-glycosyltransferase activity	1.57%	-2.5229
GO:0044429	C	mitochondrial part	2.73%	-2.3665
GO:0016071	P	mRNA metabolic process	2.15%	-2.3565
GO:0043228	C	non-membrane-bounded organelle	8.58%	-2.3468
GO:0070085	P	glycosylation	0.55%	-2.3468
GO:0048475	C	coated membrane	0.25%	-2.2757
GO:0016051	P	carbohydrate biosynthetic process	1.44%	-2.2366
GO:0043414	P	macromolecule methylation	0.93%	-2.2291
GO:0044459	C	plasma membrane part	2.20%	-2.1739
GO:0044427	C	chromosomal part	1.58%	-2.1675
GO:0051188	P	cofactor biosynthetic process	1.03%	-2.1487
GO:0012505	C	endomembrane system	11.71%	-2.0706
GO:0005739	C	mitochondrion	7.37%	-1.9586
Hotspot GM_13
GO:0043226	C	organelle	59.41%	-9.585
GO:0043229	C	intracellular organelle	59.33%	-9.585
GO:0043231	C	intracellular membrane-bounded organelle	56.35%	-8.8239
GO:0043227	C	membrane-bounded organelle	56.99%	-8.585
GO:0035556	P	intracellular signal transduction	3.11%	-7.5686
GO:0005622	C	intracellular	69.11%	-7.2218
GO:0005634	C	nucleus	26.05%	-7.1938
GO:0044424	C	intracellular part	67.85%	-7.0
GO:0044422	C	organelle part	26.90%	-5.5528
GO:0044446	C	intracellular organelle part	26.85%	-5.5528
GO:0005737	C	cytoplasm	48.59%	-4.9586
GO:0008270	F	zinc ion binding	6.18%	-4.2596
GO:0005525	F	GTP binding	1.46%	-4.2596
GO:0031974	C	membrane-enclosed lumen	6.23%	-4.2366
GO:0005623	C	cell	79.37%	-4.2218
GO:0044464	C	cell part	79.23%	-4.2218
GO:0023052	P	signaling	8.91%	-4.0605
GO:0023060	P	(obsolete) signal transmission	0.56%	-4.0605
GO:0019001	F	guanyl nucleotide binding	1.57%	-3.8539
GO:0043228	C	non-membrane-bounded organelle	8.58%	-3.7959
GO:0033036	P	macromolecule localization	4.52%	-3.699
GO:0032991	C	macromolecular complex	14.80%	-3.6576
GO:0003774	F	motor activity	0.44%	-3.3979
GO:0019867	C	outer membrane	0.60%	-3.3768
GO:0031968	C	organelle outer membrane	0.59%	-3.3565
GO:0044451	C	nucleoplasm part	1.85%	-3.3372
GO:0060590	F	ATPase regulator activity	0.05%	-3.3372
GO:0000785	C	chromatin	0.76%	-3.0506
GO:0016459	C	myosin complex	0.10%	-3.0506
GO:0065003	P	macromolecular complex assembly	3.22%	-2.9586
GO:0032993	C	protein-DNA complex	0.45%	-2.8861
GO:0044255	P	cellular lipid metabolic process	3.22%	-2.8861
GO:0006352	P	DNA-templated transcription, initiation	0.36%	-2.8239
GO:0044444	C	cytoplasmic part	40.79%	-2.7959
GO:0006323	P	DNA packaging	0.22%	-2.6576
GO:0031975	C	envelope	6.06%	-2.6198
GO:0044429	C	mitochondrial part	2.73%	-2.2596
GO:0005667	C	transcription factor complex	0.63%	-2.2291
GO:0005739	C	mitochondrion	7.37%	-1.8539
Hotspot GM_15
GO:0005622	C	intracellular	69.11%	-17.2924
GO:0044424	C	intracellular part	67.85%	-15.1079
GO:0043226	C	organelle	59.41%	-12.2291
GO:0043229	C	intracellular organelle	59.33%	-12.2291
GO:0043227	C	membrane-bounded organelle	56.99%	-12.0362
GO:0043231	C	intracellular membrane-bounded organelle	56.35%	-11.8861
GO:0005737	C	cytoplasm	48.59%	-11.6021
GO:0003723	F	RNA binding	8.74%	-11.5086
GO:0005525	F	GTP binding	1.46%	-9.3979
GO:0019001	F	guanyl nucleotide binding	1.57%	-9.0177
GO:0046907	P	intracellular transport	2.26%	-8.9208
GO:0044444	C	cytoplasmic part	40.79%	-8.7212
GO:0006511	P	ubiquitin-dependent protein catabolic process	2.87%	-8.6383
GO:0019538	P	protein metabolic process	19.01%	-8.585
GO:0032991	C	macromolecular complex	14.80%	-8.3665
GO:0010467	P	gene expression	18.30%	-8.3665
GO:0005634	C	nucleus	26.05%	-8.2366
GO:0008026	F	ATP-dependent helicase activity	0.66%	-7.7212
GO:0009058	P	biosynthetic process	24.43%	-7.3768
GO:0044422	C	organelle part	26.90%	-7.1135
GO:0044446	C	intracellular organelle part	26.85%	-7.1135
GO:0009987	P	cellular process	58.83%	-7.0655
GO:0006396	P	RNA processing	3.63%	-6.8539
GO:0035556	P	intracellular signal transduction	3.11%	-6.4949
GO:0031974	C	membrane-enclosed lumen	6.23%	-6.1805
GO:0043412	P	macromolecule modification	15.90%	-5.7212
GO:0044237	P	cellular metabolic process	46.46%	-5.6576
GO:0043170	P	macromolecule metabolic process	38.03%	-5.5086
GO:0023052	P	signaling	8.91%	-5.0969
GO:0023060	P	(obsolete) signal transmission	0.56%	-5.0362
GO:0004221	F	(obsolete) ubiquitin thiolesterase activity	0.56%	-5.0044
GO:0016051	P	carbohydrate biosynthetic process	1.44%	-4.9208
GO:0003676	F	nucleic acid binding	22.55%	-4.8861
GO:0044451	C	nucleoplasm part	1.85%	-4.2596
GO:0043414	P	macromolecule methylation	0.93%	-4.2596
GO:0008194	F	UDP-glycosyltransferase activity	1.57%	-4.2291
GO:0005623	C	cell	79.37%	-4.1938
GO:0044464	C	cell part	79.23%	-4.1938
GO:0009719	P	response to endogenous stimulus	7.36%	-4.1612
GO:0009725	P	response to hormone	6.87%	-4.1612
GO:0009056	P	catabolic process	8.12%	-4.1192
GO:0016790	F	thiolester hydrolase activity	0.21%	-4.0044
GO:0016311	P	dephosphorylation	1.52%	-3.8861
GO:0043228	C	non-membrane-bounded organelle	8.58%	-3.7959
GO:0043232	C	intracellular non-membrane-bounded organelle	8.58%	-3.7959
GO:0032259	P	methylation	1.83%	-3.7696
GO:0012505	C	endomembrane system	11.71%	-3.7212
GO:0019787	F	ubiquitin-like protein transferase activity	3.51%	-3.5229
GO:0004842	F	ubiquitin-protein transferase activity	3.49%	-3.5229
GO:0016879	F	ligase activity, forming carbon-nitrogen bonds	0.37%	-3.5229
GO:0043687	P	post-translational protein modification	0.04%	-3.4437
GO:0030529	C	intracellular ribonucleoprotein complex	4.63%	-3.3872
GO:0048475	C	coated membrane	0.25%	-3.3468
GO:0030117	C	membrane coat	0.25%	-3.3468
GO:0006397	P	mRNA processing	1.69%	-3.3372
GO:0044431	C	Golgi apparatus part	3.02%	-3.2757
GO:0043933	P	macromolecular complex subunit organization	4.93%	-3.2676
GO:0008831	F	dTDP-4-dehydrorhamnose reductase activity	0.01%	-3.2518
GO:0008135	F	translation factor activity, RNA binding	0.82%	-3.2218
GO:0070085	P	glycosylation	0.55%	-3.0706
GO:0006486	P	protein glycosylation	0.48%	-3.0706
GO:0035091	F	phosphatidylinositol binding	0.29%	-3.0555
GO:0006730	P	one-carbon metabolic process	0.16%	-3.0555
GO:0005198	F	structural molecule activity	2.73%	-3.0177
GO:0044429	C	mitochondrial part	2.73%	-2.8861
GO:0022890	F	inorganic cation transmembrane transporter activity	1.70%	-2.8239
GO:0044238	P	primary metabolic process	46.77%	-2.7696
GO:0016775	F	phosphotransferase activity, nitrogenous group as acceptor	0.10%	-2.7212
GO:0000155	F	phosphorelay sensor kinase activity	0.10%	-2.7212
GO:0008213	P	protein alkylation	0.48%	-2.7212
GO:0003735	F	structural constituent of ribosome	2.05%	-2.6576
GO:0005096	F	GTPase activator activity	0.42%	-2.4949
GO:0071212	C	subsynaptic reticulum	1.38%	-2.4437
GO:0046483	P	heterocycle metabolic process	22.97%	-2.3979
GO:0051188	P	cofactor biosynthetic process	1.03%	-2.3872
GO:0031975	C	envelope	6.06%	-2.3372
GO:0006725	P	cellular aromatic compound metabolic process	23.48%	-2.2924
GO:0006793	P	phosphorus metabolic process	10.14%	-2.2076
GO:0005739	C	mitochondrion	7.37%	-2.1805
GO:0005801	C	cis-Golgi network	0.06%	-2.1549
GO:0016272	C	prefoldin complex	0.04%	-3.0
GO:0008270	F	zinc ion binding	6.18%	-5.0
GO:0016874	F	ligase activity	1.38%	-5.0
Hotspot GM_17
GO:0005515	F	protein binding	20.29%	-5.3565
GO:0008270	F	zinc ion binding	6.18%	-4.8539
GO:0043412	P	macromolecule modification	15.90%	-4.1249
GO:0005634	C	nucleus	26.05%	-4.0223
GO:0016772	F	transferase activity, transferring phosphorus-containing groups	8.49%	-3.9208
GO:0006464	P	cellular protein modification process	12.72%	-3.9208
GO:0043687	P	post-translational protein modification	0.04%	-3.5686
GO:0016021	C	integral component of membrane	28.50%	-3.3665
GO:0042623	F	ATPase activity, coupled	2.24%	-3.2218
GO:0043231	C	intracellular membrane-bounded organelle	56.35%	-3.0655
GO:0043227	C	membrane-bounded organelle	56.99%	-2.9208
GO:0043531	F	ADP binding	0.89%	-2.9208
GO:0044459	C	plasma membrane part	2.20%	-2.8539
GO:0035091	F	phosphatidylinositol binding	0.29%	-2.7959
GO:0044427	C	chromosomal part	1.58%	-2.3372
GO:0005623	C	cell	79.37%	-2.301
GO:0044464	C	cell part	79.23%	-2.301
Hotspot GM_17_D
GO:0004553	F	hydrolase activity, hydrolyzing O-glycosyl compounds	2.14%	-3.9208
GO:0016798	F	hydrolase activity, acting on glycosyl bonds	2.32%	-3.7212
GO:0005618	C	cell wall	3.87%	-2.4949
Hotspot GM_17_F
GO:0004553	F	hydrolase activity, hydrolyzing O-glycosyl compounds	2.14%	-2.9208
GO:0016798	F	hydrolase activity, acting on glycosyl bonds	2.32%	-2.7959
Hotspot GM_18
GO:0004553	F	hydrolase activity, hydrolyzing O-glycosyl compounds	2.14%	-2.9586
GO:0016798	F	hydrolase activity, acting on glycosyl bonds	2.32%	-2.8539
Hotspot GM_18_A
GO:0004553	F	hydrolase activity, hydrolyzing O-glycosyl compounds	0.02139	-3.0088
GO:0016798	F	hydrolase activity, acting on glycosyl bonds	0.02316	-2.9208
A P: Biological process, C: Cellular Process, F: Molecular Function.
B Higher frequency implies more general terms, lower implies more specific terms.

## Sheet: Table S4
Table S4. Significant enrichment of eQTL hotspots for mock treatment. Hotspots classified as a single SNP linked to the expression of >20 genes. Go enrichment completed using agriGO (http://bioinfo.cau.edu.cn/sgriGO/) singular enrichment analysis. Go terms were condensed using REVIGO.								Table S4. Significant enrichment of eQTL hotspots for mock treatment. Hotspots classified as a single SNP linked to the expression of >20 genes. Go enrichment completed using agriGO (http://bioinfo.cau.edu.cn/sgriGO/) singular enrichment analysis. Go terms were condensed using REVIGO.
Hotspot GM_13_M								Hotspot GM_13_M
GO ID	OntologyA	Description	FrequencyB		log10 p-valueC			GO ID	OntologyA	Description	FrequencyB		log10 p-valueC
GO:0043531	F	ADP binding	0.0089		-10.7447			GO:0043531	F	ADP binding	0.0089		-10.7447
GO:0005515	F	protein binding	0.2029		-1.5686			GO:0005515	F	protein binding	0.2029		-1.5686
Hotspot GM_16_M								Hotspot GM_16_M
GO:0005515	F	protein binding	0.2029			-2.6576		GO:0005515	F	protein binding	0.2029			-2.6576
Hotspot GM_18_M								Hotspot GM_18_M
GO:0050794	P	regulation of cellular process	0.0022		-2.6021			GO:0050794	P	regulation of cellular process	0.0022		-2.6021
GO:0065007	P	biological regulation	0.0029		-2.1308			GO:0065007	P	biological regulation	0.0029		-2.1308
A P: Biological process, C: Cellular Process, F: Molecular Function.								A P: Biological process, C: Cellular Process, F: Molecular Function.
B Higher frequency implies more general terms, lower implies more specific terms								B Higher frequency implies more general terms, lower implies more specific terms
C Significance of the over-representation of the GO term								C Significance of the over-representation of the GO term

## Sheet: Table S5
Table S5. GO enrichment of honeydew1 co-expression module. Go enrichment completed using agriGO (http://bioinfo.cau.edu.cn/sgriGO/) singular enrichment analysis. Go terms were condensed using REVIGO. Significance determined at FDR of 5%.
GO ID	OntologyA	Description	Frequency%B	log10 p-valueC
GO:0005737	C	cytoplasm	48.59	-37.1367
GO:0005622	C	intracellular	69.11	-33.2147
GO:0044424	C	intracellular part	67.85	-31.5229
GO:0044444	C	cytoplasmic part	40.79	-29.4949
GO:0006412	P	translation	0.0331	-27.7696
GO:0032991	C	macromolecular complex	14.80	-25.699
GO:0043226	C	organelle	59.41	-24.6778
GO:0043229	C	intracellular organelle	59.33	-24.6778
GO:0030529	C	intracellular ribonucleoprotein complex	4.63	-23.8861
GO:0005198	F	structural molecule activity	2.73	-23.7696
GO:0043228	C	non-membrane-bounded organelle	8.58	-22.9586
GO:0003735	F	structural constituent of ribosome	2.05	-21.0757
GO:0008104	P	protein localization	0.03448	-14.1938
GO:0043231	C	intracellular membrane-bounded organelle	56.35	-12.2218
GO:0003723	F	RNA binding	8.74	-12.1805
GO:0043227	C	membrane-bounded organelle	56.99	-12.0223
GO:0005623	C	cell	79.37	-11.8539
GO:0044464	C	cell part	79.23	-11.8539
GO:0009058	P	biosynthetic process	0.24432	-11.585
GO:0019001	F	guanyl nucleotide binding	1.57	-11.3565
GO:0005525	F	GTP binding	1.46	-10.4318
GO:0019538	P	protein metabolic process	0.19012	-10.3768
GO:0003924	F	GTPase activity	0.96	-9.8861
GO:0035556	P	intracellular signal transduction	0.03112	-9.1938
GO:0009987	P	cellular process	0.58826	-9.1739
GO:0010467	P	gene expression	0.18304	-9.0
GO:0016874	F	ligase activity	1.38	-8.7696
GO:0009056	P	catabolic process	0.08118	-7.7696
GO:0005634	C	nucleus	26.05	-7.6576
GO:0044422	C	organelle part	26.90	-7.4559
GO:0044446	C	intracellular organelle part	26.85	-7.4559
GO:0016051	P	carbohydrate biosynthetic process	0.01442	-6.3979
GO:0044237	P	cellular metabolic process	0.46461	-6.1308
GO:0048475	C	coated membrane	0.25	-5.6778
GO:0030117	C	membrane coat	0.25	-5.6778
GO:0008135	F	translation factor activity, RNA binding	0.82	-5.5686
GO:0034641	P	cellular nitrogen compound metabolic process	0.25404	-5.5376
GO:0055086	P	nucleobase-containing small molecule metabolic process	0.018	-5.2147
GO:0016879	F	ligase activity, forming carbon-nitrogen bonds	0.37	-5.1739
GO:0012505	C	endomembrane system	11.71	-5.1079
GO:0009719	P	response to endogenous stimulus	0.07359	-4.9586
GO:0009725	P	response to hormone	0.06871	-4.9586
GO:0004221	F	(obsolete) ubiquitin thiolesterase activity	0.56	-4.7212
GO:0015684	P	ferrous iron transport	0.00069	-4.585
GO:0015093	F	ferrous iron transmembrane transporter activity	0.14	-4.585
GO:0008092	F	cytoskeletal protein binding	1.38	-4.585
GO:0006399	P	tRNA metabolic process	0.00807	-4.4318
GO:0031974	C	membrane-enclosed lumen	6.23	-4.3372
GO:0043170	P	macromolecule metabolic process	0.38032	-4.1805
GO:0065003	P	macromolecular complex assembly	0.0322	-4.1367
GO:0034660	P	ncRNA metabolic process	0.01813	-4.1135
GO:0031975	C	envelope	6.06	-4.0
GO:0051082	F	unfolded protein binding	0.51	-4.0
GO:0016071	P	mRNA metabolic process	0.02145	-3.9586
GO:0044429	C	mitochondrial part	2.73	-3.8861
GO:0023060	P	(obsolete) signal transmission	0.00562	-3.8539
GO:0016311	P	dephosphorylation	0.01515	-3.8239
GO:0008017	F	microtubule binding	0.70	-3.8239
GO:0006397	P	mRNA processing	0.01692	-3.5686
GO:0005739	C	mitochondrion	7.37	-3.5528
GO:0044431	C	Golgi apparatus part	3.02	-3.5528
GO:0060589	F	nucleoside-triphosphatase regulator activity	0.48	-3.5528
GO:0016790	F	thiolester hydrolase activity	0.21	-3.5528
GO:0008270	F	zinc ion binding	6.18	-3.5086
GO:0046483	P	heterocycle metabolic process	0.22969	-3.4089
GO:0006352	P	DNA-templated transcription, initiation	0.00358	-3.3872
GO:0003676	F	nucleic acid binding	22.55	-3.1938
GO:0007018	P	microtubule-based movement	0.00281	-3.1739
GO:0016627	F	oxidoreductase activity, acting on the CH-CH group of donors	0.38	-3.1612
GO:0007017	P	microtubule-based process	0.00859	-3.1487
GO:0051336	P	regulation of hydrolase activity	0.00781	-3.1308
GO:0044451	C	nucleoplasm part	1.85	-3.1079
GO:0032482	P	Rab protein signal transduction	0.00021	-3.0
GO:0023052	P	signaling	0.08908	-2.9586
GO:0070085	P	glycosylation	0.00548	-2.7959
GO:0006486	P	protein glycosylation	0.00483	-2.7959
GO:0044427	C	chromosomal part	1.58	-2.7959
GO:0044238	P	primary metabolic process	0.46772	-2.7447
GO:0006310	P	DNA recombination	0.00656	-2.7212
GO:0051539	F	4 iron, 4 sulfur cluster binding	0.31	-2.4815
GO:0051186	P	cofactor metabolic process	0.01735	-2.4318
GO:0004298	F	threonine-type endopeptidase activity	0.14	-2.4089
GO:0051246	P	regulation of protein metabolic process	0.02123	-2.2757
GO:0032403	F	protein complex binding	0.39	-2.2757
GO:0051188	P	cofactor biosynthetic process	0.01027	-2.1612
GO:0005852	C	eukaryotic translation initiation factor 3 complex	0.12	-2.0969
GO:0071212	C	subsynaptic reticulum	1.38	-1.8539
GO:0005777	C	peroxisome	1.24	-1.7959
GO:0042579	C	microbody	1.24	-1.7959
A P: Biological process, C: Cellular Process, F: Molecular Function.
B Higher frequency implies more general terms, lower implies more specific terms
C Significance of the over-representation of the GO term
